# Supplementary material for: A molecular phylogeny of the spiny lobster Panulirus homarus highlights a separately evolving lineage from the Southwest Indian Ocean
Source: PeerJ. 2017 May 25;5:e3356. doi: 10.7717/peerj.3356 (PMC5446773; doi:10.7717/peerj.3356)
Supplement: Supplemental Information 12 [file peerj-05-3356-s012.fas]

>ASH1
CTGATTGGAGACGACCAAATTTATAATGTAGTAGTAACAGCCCACGCTTTTGTGATAATT
TTCTTTATAGTTATGCCCATTATAATTGGAGGATTCGGAAACTGGCTCGTTCCTATTATG
TTAGGTGCCCCAgATATGGCATTTCCCCGAATGAATAACATAAGATTCTGACTTTTACCT
CCCTCTCTAACGCTTCTTCTAGCTAGTGGTATAGTGGAGAGGGGAGTAGGAACTGGCTGA
ACAGTCTATCCTCCCCTAGCAGGGGCAGTAGCCCATGCCGGAGCATCAGTAGATTTGGGT
ATTTTCTCCCTCCATCTTGCCGGTGTGTCATCAATTCTAGGAGCCGTAAATTTTATTACA
ACAGTAATTAATATGCGATCTTCAGGTATAACATTCGACCGAATGCCACTATTTGTATGA
TCCGTGTTTATTACTGCCATTTTACTTCTACTTTCTCTTCCCGTACTAGCTGGAGCTATT
ACTATACTTCTTACTGATCGTAATTTGAACACATCATTCTTTGACCCAGTAGGAGGGGGA
GATCCAATTCTCTATCAACATCTAT
>ASH3
CTGATTGGAGACgACCAAATTTATAATGTAGTAGTAACAGCCCACGCTTTTGTGATAATT
TTCTTTATAGTTATGCCCATTATAATTGGAGGATTCGGAAACTGGCTCGTTCCTATTATG
TTAGGTGCCCCAgATATGGCATTTCCCCGAATGAATAACATAAgATTCTGACTTTTACCT
CCCTCTCTAACGCTTCTTCTAGCTAGtGGTATAGTGGAgAGGGGAGTAGGAACTGGCTGA
ACAGTTTATCCCCCCCTAGCAGGGGCAGTAGCCCATGCCGGAGCATCAGTAGATTTGGGT
ATTTTCTCCCTCCATCTTGCCGGTGTGTCATCAATTCTAGGAGCCGTAAATTTTATTACA
ACAGTAATTAATATGCGATCTTCAGGTATAACATTCGACCGAATGCCACTATTTGTATGA
TCTGTGTTTATTACTGCCATTTTACTTCTACTTTCTCTTCCCGTACTAGCTGGAGCTATT
ACTATACTTCTTACTGATCGTAATTTGAACACATCATTCTTTGACCCAGTAGGAGGGGGA
GATCCAATTCTCTATCAACATCTAT
>ASH4
CTGATTGGAGACGACCAAATTTATAATGTAGTAGTAACAGCCCACGCTTTTGTGATAATT
TTCTTTATAGTTATGCCCATTATGATTGGAGGATTCGGAAACTGGCTCGTTCCTATTATG
TTAGGTGCCCCAGATATGGCATTTCCCCGAATGAATAACATAAGATTCTGACTTTTACCT
CCCTCTCTAACGCTTCTTCTAGCTAGTGGTATAGTGGAGAGGGGAGTAGGAACTGGCTGA
ACAGTTTATCCCCCCCTAGCAGGGGCAGTAGCCCATGCCGGAGCATCAGTAGATTTGGGT
ATTTTCTCCCTCCATCTTGCCGGTGTGTCATCAATTCTAGGAGCCGTAAATTTTATTACA
ACAGTAATTAATATGCGATCTTCAGGTATAACATTCGACCGAATGCCACTATTTGTATGA
TCTGTGTTTATTACTGCCATTTTACTTCTACTTTCTCTTCCCGTACTAGCTGGAGCTATT
ACTATGCTTCTTACTGATCGTAATTTGAACACATCATTCTTTGACCCAGTAGGAGGGGGA
GATCCAATTCTCTATCAACATCTAT
>ASH8
CTGATTGGAGACGACCAAATTTATAATGTAGTAGTAACAGCCCACGCTTTTGTGATAATT
TTCTTTATAGTTATGCCCATTATAATTGGAGGATTCGGAAACTGGCTCGTTCCTATTATG
TTAGGTGCCCCAGATATGGCATTTCCCCGAATGAATAACATAAGATTCTGACTTTTACCT
CCCTCTCTAACGCTTCTTCTAGCTAGTGGTATAGTGGAGAGGGGAGTAGGAACTGGCTGA
ACAGTTTATCCCCCCCTAGCAGGGGCAGTAGCCCATGCCGGAGCATCAGTAGATTTGGGT
ATTTTCTCCCTCCATCTTGCCGGTGTGTCATCAATTCTAGGAGCCGTAAATTTTATTACA
ACAGTAATTAATATGCGATCTTCAGGTATAACATTCGACCGAATGCCACTATTTGTATGA
TCTGTGTTTATTACTGCCATTTTACTTCTACTTTCTCTTCCCGTACTAGCTGGAGCTATT
ACTATACTTCTTACTGATCGTAATTTGAACACATCATTCTTTGACCCAGTAGGAGGGGGA
GATCCAATTCTCTATCAACATCTAT
>DQ6
CTGATTGGAGACGACCAAATTTATAATGTAGTAGTAACAGCCCACGCTTTTGTGATAATT
TTCTTTATAGTTATGCCCATTATAATTGGAGGATTCGGAAACTGGCTCGTTCCCATTATG
TTAGGTGCCCCAGATATGGCATTTCCCCGAATGAATAACATAAGATTCTGACTTTTACCC
CCCTCTCTAACGCTTCTTCTAGCTAGTGGTATAGTGGAGAGAGGAGTAGGAACTGGCTGA
ACAGTTTATCCCCCCCTAGCAGGGGCAGTAGCCCATGCCGGAGCATCAGTAGATTTGGGT
ATTTTCTCCCTCCATCTTGCCGGTGTATCATCAATTCTAGGAGCCGTAAATTTTATTACA
ACAGTGATTAATATGCGATCTTCAGGTATAACATTCGACCGAATACCATTATTTGTGTGA
TCTGTATTTATTACTGCCATTTTACTTCTACTTTCTCTTCCCGTACTAGCTGGAGCTATT
ACTATACTTCTTACTGATCGTAACTTGAACACATCATTCTTCGACCCAGTAGGAGGGGGA
GATCCAATTCTCTATCAACATCTAT
>DQ7
CTGATTGGAGACGACCAAATTTATAATGTAGTAGTAACAGCCCACGCTTTTGTGATAATT
TTCTTTATAGTTATGCCCATTATAATTGGAGGATTCGGAAACTGGCTCGTTCCTATTATG
TTAGGTGCCCCAGATATGGCATTTCCCCGAATGAATAACATAAGATTCTGACTTTTACCT
CCCTCTCTAACGCTTCTTCTAGCTAGTGGTATAGTGGAGAGGGGAGTAGGAACTGGCTGA
ACAGTTTATCCCCCCCTAGCAGGGGCAGTAGCCCATGCCGGAGCATCAGTAgATTTGGGT
ATTTTCTCCCTCCATCTTGCCGGTGTGTCATCAATTCTAGGAGCCGTAAATTTTATTACA
ACAGTAATTAATATGCGATCTTCAGGTATAACATTCGACCGAATGCCACTATTTGTATGA
TCTGTGTTTATTACTGCCATTTTACTTCTACTTTCTCTTCCCGTACTAGCTGGAGCTATT
ACTATACTTCTTACTGATCGTAATTTGAACACATCATTCTTTGACCCAGTAGGAGGGGGA
GATCCAATTCTCTATCAACATCTAT
>DQ8
CTGATTGGAGACGACCAAATTTATAATGTAGTAGTAACAGCCCACGCTTTTGTGATAATT
TTCTTTATAGTTATGCCCATTATAATTGGAGGATTCGGAAACTGGCTCGTTCCCATTATG
TTAGGTGCCCCAGATATGGCATTTCCCCGAATGAATAACATAAGATTCTGACTTTTACCC
CCCTCTCTAACGCTTCTTCTAGCTAGTGGTATAGTGGAGAGAGGAGTAGGAACTGGCTGA
ACAGTTTATCCCCCCCTAGCAGGGGCAGTAGCCCATGCCGGAGCATCAGTAGATTTGGGT
ATTTTCTCCCTCCATCTTGCCGGTGTATCATCAATTCTAGGAGCCGTAAATTTTATTACA
ACAGTGATTAATATGCGATCTTCAGGTATAACATTCGACCGGATACCACTATTTGTGTGA
TCTGTATTTATTACTGCCATTTTACTTCTACTTTCTCTTCCTGTACTAGCTGGAGCTATT
ACTATACTTCTTACTGATCGTAACTTGAACACATCATTCTTCGACCCAGTAGGAGGGGGA
GATCCAATTCTCTATCAACATCTAT
>M1
CTGATTGGAGACGACCAAATTTATAATGTAGTAGTAACAGCCCACGCTTTTGTGATAATT
TTCTTTATAGTTATGCCCATTATAATTGGAGGATTCGGAAACTGGCTCGTTCCTATTATG
TTAGGTGCCCCAGATATGGCATTTCCCCGAATGAATAACATAAGATTCTGACTTTTGCCC
CCCTCTCTAACGCTTCTTCTAGCTAGTGGTATAGTGGAGAGGGGAGTAGGAACTGGCTGA
ACAGTTTATCCCCCCCTAGCAGGGGCAGTAGCCCATGCCGGAGCATCAGTAGATTTGGGT
ATTTTCTCCCTCCATCTTGCCGGTGTGTCATCGATTCTAGGAGCCGTAAATTTTATTACA
ACAGTAATTAATATGCGATCTTCGGGTATAACATTCGACCGAATGCCACTATTTGTATGA
TCTGTGTTTATTACTGCCATTTTACTTCTACTTTCCCTTCCCGTACTAGCTGGAGCTATT
ACTATACTTCTTACTGACCGTAATTTGAACACATCATTCTTTGACCCAGTAGGAGGGGGA
GATCCAATTCTCTATCAGCATCTAT
>M2
CTGATTGGAGACGACCAAATCTATAATGTAGTAGTAACAGCCCACGCTTTTGTGATAATT
TTCTTTATAGTTATGCCCATTATAATTGGAGGATTCGGAAACTGGCTCGTTCCTATTATG
TTAGGTGCCCCAGATATGGCATTTCCCCGAATGAATAACATAAGATTCTGACTTTTACCT
CCCTCTCTAACGCTTCTTCTAGCTAGTGGTATAGTGGAAAGGGGAGTAGGAACTGGCTGA
ACAGTTTATCCCCCCCTAGCAGGGGCAGTAGCCCATGCCGGAGCATCAGTAGATTTGGGT
ATTTTCTCCCTCCATCTTGCCGGTGTGTCATCAATTCTAGGAGCCGTAAATTTTATTACA
ACAGTAATTAATATGCGATCTTCAGGTATAACATTCGACCGAATGCCACTATTTGTATGA
TCTGTGTTTATTACTGCCATTTTACTTCTACTTTCTCTTCCCGTACTAGCTGGAGCTATT
ACTATACTTCTTACTGATCGTAATTTGAACACATCATTCTTTGACCCAGTAGGAGGGGGA
GATCCAATTCTCTATCAACATCTAT
>M4
CTGATTGGAGACGACCAAATTTATAATGTAGTAGTAACAGCCCACGCTTTTGTGATAATT
TTCTTTATAGTTATGCCTATTATAATTGGAGGATTCGGAAACTGGCTCGTTCCCATTATG
TTAGGTGCCCCAGATATGGCATTTCCCCGAATGAATAACATAAGATTCTGACTTTTACCT
CCCTCTCTAACGCTTCTTCTAGCTAGTGGCATAGTGGAGAGAGGAGTAGGAACTGGCTGA
ACAGTTTATCCCCCCCTAGCAGGGGCAGTAGCCCATGCCGGAGCATCAGTAGATTTGGGT
ATTTTCTCCCTCCATCTTGCCGGTGTGTCATCAATTCTAGGAGCCGTAAATTTTATTACA
ACAGTGATTAATATGCGATCTTCAGGTATAACATTCGACCGAATACCACTATTTGTGTGA
TCTGTGTTTATTACTGCCATCTTACTTCTACTTTCTCTTCCCGTACTAGCTGGAGCTATT
ACTATACTTCTTACTGATCGTAACTTGAACACATCATTCTTCGACCCAGTAGGAGGGGGA
GATCCAATTCTCTATCAACATCTAT
>M11
CTGATTGGAGACGACCAAATTTATAATGTAGTAGTAACAGCCCACGCTTTTGTGATAATT
TTCTTTATAGTTATGCCCATTATAATTGGAGGATTCGGAAACTGGCTCGTTCCTATTATG
TTAGGTGCCCCAGATATGGCATTTCCCCGAATGAATAACATAAGATTCTGACTTTTACCT
CCCTCTCTAACGCTTCTTCTAGCTAGTGGTATAGTGGAGAGGGGAGTAGGAACTGGCTGA
ACAGTTTATCCCCCCCTAGCAGGGGCAGTAGCCCATGCCGGACCATCAGTAGATTTGGGT
ATTTTCTCCCTCCATCTTGCCGGTGTGTCATCAATTCTAGGAGCCGTAAATTTTATTACA
ACAGTAATTAATATGCGATCTTCAGGTATAACATTCGACCGAATGCCACTATTTGTATGA
TCTGTGTTTATTACTGCCATTTTACTTCTACTTTCTCTTCCCGTACTAGCTGGGGCTATT
ACTATACTTCTTACTGATCGTAATTTGAACACATCATTCTTTGACCCAGTAGGAGGGGGA
GATCCAATTCTCTATCAACATCTAT
>OM1
CTGATTGGAGACGACCAAATTTATAATGTAgTAGTAACaGCCCACGCTTTTGTGATAATT
TTCTTTATAGTTATGCCCATTATAATTGGAGGATTCGGAAACTGGCTCGTTCCTATTATG
TTAGGTGCCCCaGATATGGcATTTCCCCGAATGAATAACATAAGATTCTGACTTTTACCT
CCCTCTCTAACGCTtCTtCTAGCTAGTGGtATAGTGGAGAGGGGAGtAGGAACTGGCTGA
ACAgTTTATCCCCCCCTAcCAGGGGCAGTAGCCCATGCCGGAgCATCAGTAGATTTGGGT
ATTTTCTCCCTCCATCTTGCCGGTGTGTCATCAATTCTAGGAGCCGTAAATTTTATTACA
ACAGTAATTAATATGCGATCTtCAGGTATAACATTCGACCGAATGCCACTATTTGTaTGA
TCTGTGTTTATTACTGCCATTTTACTTCTACTTTCTCTTCCCGTACTAGCTGGAGCTATT
ACTATaCTTCTTACtGATCGTAATTTGAACACATCATTCTTTGACCCAGTAGGAGGGGGG
AGCCGATTTCTCTATCAACATcTAT
>OM2
CTGATTGGAGACGACCAAATTTATAATGTAGTAGTAACAGCCCACGCTTTTGTGATAATT
TTCTTTATAGTTATGCCCATTATAATTGGAGGATTCGGAAACTGGCTCGTTCCTATTATG
TTAGGTGCCCCAGATATGGCATTTCCCCGAATGAATAACATAAGATTCTGACTTTTACCT
CCCTCTCTAACGCTTCTTCTAGCTAGTGGtATAGTGGAgAGGGGAGtAGGAACTGGCTGA
ACAGTTTATCCCCCCCTAGCAGGGGCAGTAGCCCATGCCGGAGCATCAGTAGATTTGGGT
ATTTTCTCCCTCCATCTTGCCGGTGTGTCATCAATTCTAGGAGCCGTAAATTTTATTACA
ACAGtAATTAATATGCGATCTTCAGGTATAACATTCGACCGAATGCCACTATTTGTATGA
TCTGTGTTTATTACTGCCATTTTACTTCTACTTTCTCTTCCCGTACTAGCTGGAGCTATT
ACTATACTTCTTACTGATCGTAATTTGAACACATCATTCTTTGACCCAGTAGGAGGGGGA
GATCCAATTCTCTATCAACATCTAT
>OM3
CTGATTGGAGACGACCAAATTTATAATGTAGTAGTAACAGCCCACGCTTTTGTGATAATT
TTCTTTATAGTTATGCCCATTATAATTGGAGGATTCGGAAACTGGCTCGTTCCTATTATG
TTAGGTGCCCCAGATATGGCATTTCCCCGAATGAATAACATAAGATTCTGACTTTTACCT
CCCTCTCTAACGCTTCTTCTAGCTAGTGGNATAGTGGAGAGGGGAGNAGGAACTGGCTGA
ACAGTTTATCCCCCCCTAGCAGGGGCAGTAGCCCATGCCGGAGCATCAGTAGATTTGGGT
ATTTTCTCCCTCCATCTTGCCGGTGTGTCATCAATTCTAGGAGCCGTAAATTTTATTACA
ACAGTAATTAATATGCGATCTTCAGGTATAACATTCGACCGAATGCCACTATTTGTATGA
TCTGTGTTTATTACTGCCATTTTACTTCTACTTTCTCTTCCCGTACTAGCTGGAGCTATT
ACTATACTTCTTACTGATCGTAATTTGAACACATCATTCTTTGACCCAGTAGGAGGGGGA
GATCCGATTCTCTATCAACATCTAT
>OM6
CTGATTGGAGATGACCAAATTTATAATGTAGTNGTAACAGCCCACGCTTTTGTAATATTT
TTNTTNATAGTNATGCCCATTATAATTGGAGGATTNGGAAANTGNCTCGTTCCTATTATG
TTAGGAGCCCCCGATATGGCATTTCNCCGAATGAATAACATNAGATTCTGACTTTTACCT
CCCTCTCTAACNCTNCTNCTAGCTAGNGGTATAGTGGAGAGGGGAGTNGGAACTGGNTGA
ACAGTTTATCCCCCCCTANCNGGGNNNNNNCCCCCNGCCGGACCTCCATNNAACTTGGGA
ATTTTCTCCCTCCCTCTTGTGGGGGAGCCNCNANTTCTGGGANCCGNAACTTTTATTACA
ACNGTGATTAANATACGATCTTCAGGTATAACATTTGACCGAATACCCCTGTTTGTNTGA
TCNGTGTTTATTACTGCCATTTTACTTCTNCTNTCTCTNCCCGTACTAGCTGGAGCTATT
ACTATACTCCTTACTGANCGTAATTTGAACACATCNTTCTNGATCCCAGTAGGAGGNGGN
GANCCGATTCTCTATCAACACTCTA
>YEM2
CTGATTGGAGACGACCAAATTTATAACGTAGTAGTAACAGCCCACGCTTTTGTGATAATT
TTCTTTATAGTTATGCCCATTATAATTGGAGGATTCGGAAACTGGCTCGTTCCTATTATG
TTAGGTGCCCCAAATATGGCATTTCCCCGAATGAATAACATAAGATTCTGACTTTTACCT
CCCTCTCTAACGCTTCTTCTAGCTAGTGGTATAGTGGAGAGGGGAGTAGGAACTGGCTGA
ACAGTTTATCCCCCCCTAGCAGGGGCAGTAGCCCATGCCGGAGCATCAGTAGATTTGGGT
ATTTTCTCCCTCCATCTTGCCGGTGTGTCATCAATTCTAGGAGCCGTAAATTTTATTACA
ACAGTAATTAATATGCGATCTTCAGGTATAACATTCGACCGAATGCCTCTATTTGTATGA
TCTGTGTTTATTACTGCCATTTTACTTCTACTTTCNC-----------------------
------------------------------------------------------------
-------------------------
>YEM4
CTGATTGGAGACGACCAAATTTATAATGTAGTAGTAACAGCCCACGCTTTTGTGATAATT
TTCTTTATAGTTATGCCTATTATAATTGGAGGATTCGGAAACTGGCTCGTTCCCATTATG
TTAGGTGCCCCAgATATGGCATTTCCCCGAATGAATAACATAAGATTCTGACTTTTACCT
CCCTCTCTAACGCTTCTTCTAGCTAGTGGCATAGTGGAGAGAGGAGTAGGAACTGGCTGA
ACAGTTTATCCCCCCCTAGCAGGGGCAGTAGCCCATGCCGGGGCATCAGTAgATTTGGGT
ATTTTCTCCCTCCATCTTGCTGGTGTGTCATCAATTCTAGGAGCCGTAAATTTTATTACA
ACAGTGATTAATATGCGATCTTCAGGTATAACATTCGACCGAATACCACTATTTGTGTGA
TCTGTGTTTATTACTGCCATTTTACTTCTACTTTCTCTTCCCGTACTAGCTGGAGCTATT
ACTATACTTCTTACTGATCGTAACTTGAACACATCATTCTTCGACCCAGTAGGAGGGGGA
GATCCAATTCTCTATCAACATCTAT
>YEM5
CTGATTGGAGACGACCAAATTTATAATGTAGTAGTAACAGCCCACGCTTTTGTGATAATT
TTCTTTATAGTTATGCCTATTATAATTGGAGGATTCGGAAACTGGCTCGTTCCCATTATG
TTAGGTGCCCCAgATATGGCATTTCCCCGAATGAATAACATAAGATTCTGACTTTTACCT
CCCTCTCTAACGCTTCTTCTAGCTAGTGGCATAGTGGAgAGAGGAGTAGGAACTGGCTGA
ACAGTTTATCCCCCCCTAGCAGGGGCAGTAGCCCATGCCGGAGCATCAGTAgATTTGGGT
ATTTTCTCCCTCCATCTTGCCGGTGTGTCATCAATTCTAGGAGCCGTAAATTTTATTACA
ACAGTGATTAATATGCGATCTTCAGGTATAACATTCGACCGAATACCACTATTTGTGTGA
TCTGTGTTTATTACTGCCATCTTACTTCTACTTTCTCTTCCCGTACTAGCTGGAGCTATT
ACTATACTTCTTACTGATCGTAACTTGAACACATCATTCTTCGACCCAGTAGGAGGGGGA
GATCCAATTCTCTATCAACATCTAT
>YEM10
CTGATTGGAGATGACCAAATTTATAATGTAGTNGTAACAGCCCACGCTTTTGTGATATTT
TTNTTTATAGTTATGCCCATTATAATTGGAGGATTCGGAAACTGGCTCGTTCCTATTATG
TTAGGAGCCCCAGATATGGCATTTCCCCGAATGAATAACATNAGATTCTGACTTTTACCT
CCCTCTCTAACNCTNCTGCTAGCTAGNGGTATAGTGGAGAGGGGAGTNGGAACTGGNTGA
ACAGTTTATCCCCCCTNAGNNGGGGCANNACCCCNNGCCGGACCACCNTTAAATTTGGGA
ATTTTCTCCCTCCNCCTGGCGGGGGTGNCNTCAATTCTGGGAGCCGTAAATTTTTTTACA
ACAGTAATTAATATGCGATCTTCAGGTATAACATTNGACCGAATGCCNCTGTTTGTATGA
TCTGTGTTTATTACTGCCNTTTTACTTCTACTTTCTCTTCCCGTACTAGCTGGAGCTATT
ACTATACTCTTTACTGANCGTAATTTGAACACATCNTTCTCTGACCCAGTAGGAGGAGGA
GANCCNATTCTCTATCAACACTCTA
>KEN4
CTGATTGGAGACGACCAAATTTATAATGTAGTAGTAACAGCCCACGCTTTTGTGATAATT
TTCTTTATAGTTATGCCCATTATAATTGGAGGATTCGGAAACTGGCTCGTTCCTATTATG
TTAGGTGCCCCAGATATGGCATTTCCCCGAATGAATAACATAAGATTCTGACTTTTACCT
CCCTCTCTAACGCTTCTTCTAGCTAGTGGTATAGTGGAGAGGGGAGTAGGAACTGGCTGA
ACAGTTTATCCCCCCCTAGCAGGGGCAGTGGCCCATGCCGGACCTTCAGTAGATTTGGGA
ATTTTCTCCCTCCATCTTGTGGGTGTGTCATCATTTCTGGGAGCCGTAAATTTTATTACA
ACAGTAATTAATATGCGATCTTCAGGTATAACATTCGACCGAATGCCTCTATTTGTATGA
TCTGTGTTTATTACTGCCATTTTACTTCTACTTTCTCTTCCCGTACTAGCTGGAGCTATT
ACTATACTTCTTACTGATCGTAATTTGAACACATCATTCTTTGACCCAGTAGGAGGGGGA
GATCCAATTCTCTATCAACATCTAT
>KEN7
CTAATTGGAGACGACCAAATTTATAATGTAGTAGTAACGGCTCACGCTTTTGTGATAATT
TTCTTTATAGTTATGCCCATTATAATTGGAGGATTCGGAAACTGGCTCGTTCCTATTATG
TTAGGTGCCCCAGATATGGCATTTCCCCGAATGAATAACATAAGATTCTGACTTTTACCT
CCCTCTCTAACGCTTCTTCTAGCTAGTGGTATAGTGGAGAGGGGAGTAGGAACTGGCTGA
ACAGTTTATCCCCCCCTAGCAGGGGCAGTGGCCCATGCCGGAGCATCAGTAGATTTGGGT
ATTTTCTCCCTCCATCTTGCCGGTGTGTCATCAATTCTAGGAGCCGTAAATTTTATTACA
ACAGTAATTAATATACGATCTTCAGGTATAACATTCGACCGAATGCCTCTATTTGTATGA
TCTGTGTTTATTACTGCCATTTTACTTCTACTTTCTCTTCCCGTACTAGCTGGAGCTATT
ACTATACTTCTTACTGATCGTAATTTGAACACATCATTCTTTGACCCAGTAGGAGGGGGA
GATCCAATTCTCTATCAACATCTAT
>KEN8
CTGATTGGAGACGACCAAATTTATAATGTAGTAGTAACAGCCCACGCTTTTGTGATAATT
TTCTTTATAGTTATGCCCATTATAATTGGAGGATTCGGAAACTGGCTCGTTCCTATTATG
TTAGGTGCCCCAGATATGGCATTTCCCCGAATGAATAACATAAGATTCTGACTTTTACCT
CCCTCTCTAACGCTTCTTCTAGCTAGTGGTATAGTGGAGAGGGGAGTAGGAACTGGCTGA
ACAGTTTATCCCCCCCTAGCAGGGGCAGTAGCCCATGCCGGAGCATCAGTAGATTTGGGT
ATTTTCTCCCTCCATCTTGCCGGTGTGTCATCAATTCTAGGAGCCGTAAATTTTATTACA
ACAGTAATTAATATGCGATCTTCAGGTATAACATTCGACCGAATGCCACTATTTGTATGA
TCTGTGTTTATTACTGCCATTTTACTTCTACTTTCTCTTCCCGTACTAGCTGGAGCTATT
ACTATACTTCTTACTGATCGTAATTTGAACACATCATTCTTTGACCCAGTAGGAGGAGGA
GATCCAATTCTCTATCAACATCTAT
>KEN10
CTGATTGGAGACGACCAAATTTATAATGTAGTAGTAACAGCCCACGCTTTTGTGATAATT
TTCTTTATAGTTATGCCCATTATAATTGGAGGATTCGGAAACTGGCTCGTTCCTATTATG
TTAGGTGCCCCAGATATGGCATTTCCCCGAATGAATAACATAAGATTCTGACTTTTACCT
CCCTCTCTAACGCTTCTTCTAGCTAGTGGTATAGTGGAGAGGGGAGTAGGAACTGGCTGA
ACAGTTTATCCCCCCCTAGCAGGAGCAGTGGCCCATGCCGGAGCATCAGTAGATTTGGGT
ATTTTCTCCCTCCATCTTGCCGGTGTGTCATCAATTCTAGGAGCCGTAAATTTTATTACA
ACAGTAATTAATATGCGATCTTCAGGTATAACATTCGACCGAATGCCTCTATTTGTATGA
TCTGTGTTTATTACTGCCATTTTACTTCTACTTTCTCTTCCCGTACTAGCTGGAGCTATT
ACTATACTTCTTACTGATCGTAATTTGAACACATCATTCTTTGACCCAGTAGGAGGGGGA
GATCCAATTCTCTATCAACATCTAT
>KEN13
CTGATTGGAGACGACCAAATTTATAATGTAGTAGTAACAGCCCACGCTTTTGTGATAATT
TTCTTTATAGTTATGCCCATTATAATTGGAGGATTCGGAAACTGGCTCGTTCCTATTATG
TTAGGTGCCCCAGATATGGCATTTCCCCGAATGAATAACATAAGATTCTGACTTTTACCT
CCCTCTCTAACGCTTCTTCTAGCTAGTGGTATAGTGGAGAGGGGAGTAGGAACTGGCTGA
ACAGTTTATCCCCCCCTAGCAGGGGCAGTGGCCCATGCCGGAGCATCAGTAGATTTGGGT
ATTTTCTCCCTCCATCTTGCCGGTGTGTCATCAATTCTAGGAGCCGTAAATTTTATTACA
ACAGTAATTAATATGCGATCTTCAGGTATAACATTCGACCGAATGCCTCTATTTGTATGA
TCTGTGTTTATTACTGCCATTTTACTTCTACTTTCTCTTCCCGTACTAGCTGGAGCTATT
ACTATACTTCTTACTGATCGTAATTTGAACACATCATTCTTTGACCCAGTAGGAGGGGGA
GATCCAATTCTCTATCAACATCTAT
>KB1
CTGATTGGAGAcGACCaAATtTATAATGTAGTaGTAACAGCCCACGCTTTTGTgATAaTT
TTcTTtATAGTtATGCCCATTATAATTGGAGGATTcGGAAAcTGGCTCGTTCCTATTATg
TTAGGtGCCCCaGATATGGCATTTCcCCGAATGAATAACATaaGATTCTGACTTTTACCT
CCCTCTCTAACGCTtCTgCTAGCTAGtGttATagTGGAgAGGGGAGTAAGAACTGGCTGA
ACAGTTTATCCCCCCCTAgCAGGGGCAGTAGCCCATGCCGGACCATCAaAAGATTtGGgA
ATTTTCTCCCTCCATCTTGCCGGTGTGtCATCAATTCTAGGAGCCGTAACTTTTATTACA
ACAGTAATTAATATGCGATCTTCAGGTATAACATTCGACCGAATGCCaCTATTTGTaTGA
TCtGTGTTTATTACTGCCATTTTACTTCTaCTTTCTCTtCCCGTACTAGCTGGAGCTATT
ACTATACTTCTTACTGAcCGTAATTtGAACACATCaTTCTTTGACCCAcTAGGAGGGGGA
GATCCAATTCTCTATCAACATTTGT
>KB2
CTGATTGGAGACGACCAAATTTATAATGTAGTAGTAACAGCCCACGCTTTTGTGATAATT
TTCTTTATAGTTATGCCCATTATAATTGGAGGATTCGGAAACTGGCTCGTTCCTATTATG
TTAGGTGCCCCaGATATGGcATTTCCCCGAATGAATAACATAaGATTCTGACTTTTACCT
CCCTCTCTAACGCTtCTTCTAGCTAGtGGtATAgTGGAgAGGGGAGaAGGAACTGGCTGA
ACAGTTTATCCCCCTCTAGCAGGGGCAGTGGCCCATGCCGGAcCATCaatAGATTTGGGa
ATTTTCTCCCTCCATCTTGCCGGTGTGTCATCAATTCTAGGAGCCGtAAATTTTATTACA
ACAGTAATTAATATACGGTCTTCAGGTATAACATTCGACCGAATGCCTCTATTTGtATGA
TCTGTGTTTATTACTGCCATTTTACTTCTACTTTCTCTTCCCGTACTAgCTGGAGCTATT
ACTATACTTCTTACTGATCGTAATTTGAACACATCATTCTTTGACCCAgTAgGAGGGGGA
GATCCAATTCTCTATCAACATCTAT
>KB8
CTGATTGGAGAcGACCAAATTTATAATGTAGTAGTAACAGCCCACGCTTTTGTGATAaTT
TTCTTTATAGTTATGCCCATTATAATTGGAGGATTCGGAAACTGGCTCGTTCCTATTATG
TTAGGTGCCCCaGATATGGcATTTCCCCGAATGAATAACATAAGATTCTGACTTTTACCT
CCCTCTCTaACGCTtCTtCTAGCTAGtGGcATAgTGGAGAGGGGAGtGGGAACTGGCTGA
ACAGTTTATCCCCCCCTAgCAGGAGCAGTGGCCCATGCCGGAgCATCAGTAgATTTAGGT
ATTTTCTCGCTCCATCTTGCCGGTGTGTCATCAATTCTAGGAGCCGTAAATTTTATTACA
ACAGtAATTAATATGCGATCTTCAGGTATAACATTCGACCGAATGCCACTATTTGTATGA
TCtGTGTTTATTACTGCCATTTTACTTCTACTCTCTCTTCCCGTACTAgCTGGAGCTATT
ACTATACTtCTTACTGAtCGTAATTTGAACACaTCGTTCTTTGACCCAGTAgGAGGGGgA
GATCCAATTCTCTATCAaCATcTAT
>KB10
CTGATTGGAGACGACCAAATCTATAATGTAGTAGTAACAGCCCACGCTTTTGTGATAaTT
TTCTTTATAGTTATGCCCATTATAATTGGAGGATTCGGAAACTGGcTCGTTCCTATTATG
TtAGGTGCCCCaGATATGGcATTTCCCCGAATGAATAAcATAaGATTCTGACTTTTACCT
CCCTCTCTAACGCTTCTTCTAGCTAGtGgtATAgTGGAAAGGGGAGtAgGAACTGGCTGA
ACAgTTTATCCCCCCCTAgCAGGAGCAGTAGCCCATGCCGGAGCATCAGTAGATTTGGGT
ATTTTCTCCCTCCATCTTGCCGGTGTGTCATCAATTCTAGGAGCCGTAAATTTTATTACA
ACaGtAATTAATATGCgATCTTCAGGTATAACATTCGACCGAATGCCACTATTTGTATGA
TCTGTGTTTATTACTGCCATTTTACTTCTACTTTCTCTTCCCGTACTAGCTGGAGCTATT
ACTATACTtCTTACTGAtCGtAATTTGAACACaTCATTCTTTGACCCAgtGGGAGGGGGA
GATCCAATTCTCTATCAACATCTAT
>ZV1
CTGATTGGAGACGACCAAATTTATAATGTAGTAGTAACAGCCCACGCTTTTGTGATAATT
TTCTTTATAGTTATGCCCATTATAATTGGAGGATTCGGAAACTGGCTCGTTCCTATTATG
TTAGGTGCCCCAGATATGGCATTTCCTCGAATGAATAACATAAGATTCTGACTTTTACCT
CCCTCTCTAACGCTTCTTCTAGCTAGTGGTATAGTGGAGAGGGGAGTAGGAACTGGCTGA
ACAGTTTATCCCCCCTTAGCAGGGGCAGTGGCCCATGCCGGAGCATCAGTAGATTTGGGT
ATTTTCTCCCTCCATCTTGCCGGTGTGTCATCAATTCTAGGAGCCGTAAATTTTATTACA
ACAGTAATTAATATGCGATCTTCAGGTATAACATTCGACCGAATGCCTCTATTTGTATGA
TCTGTGTTTATTACTGCCATTTTACTTCTACTTTCTCTTCCCGTACTAGCTGGAGCTATT
ACTATACTTCTTACTGATCGTAATTTGAACACATCATTCTTTGACCCAGTAGGAGGGGGA
GATCCAATTCTCTATCAACATCTAT
>ZV2
CTGATTGGAGATGACCAAATTTATAATGTAGTAGTAACAGCCCACGCTTTTGTGATAATT
TTCTTTATAGTTATGCCCATTATAATTGGAGGATTCGGAAACTGACTTGTTCCCATTATG
TTAGGTGCCCCGGATATAGCATTTCCCCGGATGAATAACATAAGATTCTGACTTTTACCT
CCCTCCCTAACGCTTCTTCTAGCTAGTGGTATAGTAGAGAGGGGGGTAGGAACTGGCTGA
ACAGTTTATCCTCCCCTATCGGGAGCAGTAGCCCACGCCGGAGCATCAGTAGATTTGGGC
ATTTTCTCCCTCCACCTTGCCGGTGTGTCATCTATTCTGGGGGCCGTAAATTTTATTACA
ACAGTAATTAATATACGGTCTTCAGGTATAACGTTCGACCGAATACCATTATTTGTGTGG
TCTGTATTTATTACTGCCATTTTACTCCTACTTTCCCTTCCCGTACTAGCTGGGGCTATT
ACTATGCTCCTTACTGATCGTAATTTGAACACATCATTCTTTGATCCAGTAGGAGGCGGA
GATCCAATTCTCTACCAACACCTAT
>ZV3
CTGATTGGAGACGACCAAATTTATAATGTAGTAGTAACAGCCCACGCTTTTGTGATAATT
TTCTTTATAGTTATGCCCATTATAATTGGAGGATTCGGAAACTGGCTCGTTCCTATTATG
TTAGGTGCCCCAGATATGGCATTTCCCCGAATGAATAACATAAGATTCTGACTTTTACCT
CCCTCTCTAACGCTTCTTCTAGCTAGTGGTATAGTGGAGAGGGGAGTAGGAACTGGCTGA
ACAGTTTATCCCCCCCTAGCAGGGGCAGTAGCCCATGCCGGAGCATCAGTAGATTTGGGT
ATTTTCTCCCTCCATCTTGCCGGTGTGTCATCGATTCTAGGAGCCGTAAATTTTATTACA
ACAGTAATTAATATGCGATCTTCAGGTATAACATTCGACCGAATGCCACTATTTGTATGA
TCTGTATTTATTACTGCCATTTTACTTCTACTTTCTCTTCCCGTACTAGCTGGAGCTATT
ACTATACTTCTTACTGATCGTAATTTGAACACATCATTCTTTGACCCAGTAGGAGGGGGA
GATCCAATTCTCTATCAACATCTAT
>ZV4
CTGATTGGAGACGACCAAATTTATAATGTAGTAGTAACAGCCCACGCTTTTGTGATAATT
TTCTTTATAGTTATGCCCATTATAATTGGAGGATTCGGAAACTGGCTCGTTCCTATTATG
TTAGGTGCCCCGGATATGGCATTTCCCCGAATGAATAACATAAGATTCTGACTTTTACCT
CCCTCTCTAACGCTTCTTCTAGCTAGTGGTATAGTGGAGAGGGGAGTAGGAACTGGCTGA
ACAGTTTATCCCCCTCTAGCAGGGGCAGTGGCCCATGCCGGAGCATCAGTAGATTTGGGT
ATTTTCTCCCTCCATCTTGCCGGTGTGTCATCAATTCTAGGAGCCGTAAATTTTATTACA
ACAGTAATTAATATGCGGTCTTCAGGTATAACATTCGACCGAATGCCTCTATTTGTATGA
TCTGTGTTTATTACTGCCATTTTACTTCTACTTTCTCTTCCCGTACTAGCTGGAGCTATT
ACTATACTTCTTACTGATCGTAATTTGAACACATCATTCTTTGACCCAGTAGGAGGGGGA
GATCCAATTCTCTATCAACATCTAT
>ZV5
CTGATTGGAGACGACCAAATTTATAATGTAGTAGTAACAGCCCACGCTTTTGTGATAATT
TTCTTTATAGTTATGCCCATTATAATTGGAGGATTCGGAAACTGGCTCGTTCCTATTATG
TTAGGTGCCCCAGATATGGCATTTCCCCGAATGAATAACATAAGATTCTGACTTTTACCT
CCCTCTCTAACGCTTCTTCTAGCTAGTGGTATAGTGGAGAGGGGAGTAGGAACTGGCTGA
ACAGTTTATCCCCCCCTAGCAGGGGCAGTGGCCCATGCCGGAGCATCAGTAGATTTGGGT
ATTTTCTCCCTCCATCTTGCCGGTGTGTCATCAATTCTAGGAGCCGTAAATTTTATTACA
ACAGTAATTAATATGCGATCTTCAGGTATAACATTCGACCGAATGCCTCTATTTGTATGA
TCTGTGTTTATTACTGCCATTTTACTTCTACTTTCTCTTCCCGTACTAGCTGGAGCTATT
ACTATACTTCTTACTGATCGTAATTTGAACACATCATTCTTTGACCCAGTAGGAGGGGGA
GATCCAATTCTCTATCAACATCTAT
>ZV7
CTGCTTGGAGACGACCAAATTTATAATGTAGTCGTAACAGCCCACGCTTTTGTGATAATT
TTCTTTATAGTTATGCCCATTATAATTGGAGGATTCGGAAACTGGCTCGTTCCCATTATG
TTAGGTGCCCCGGATATAGCATTTCCTCGGATGAATAACATAAGATTCTGACTTTTACCT
CCCTCCCTAACGCTTCTTCTAGCTAGTGGTATAGTAGAGAGGGGAGTAGGAACTGGCTGA
ACAGTTTATCCTCCCCTATCGGGAGCAGTAGCCCACGCCGGAGCATCAGTAGATTTGGGC
ATTTTCTCCCTCCACCTTGCCGGTGTGTCATCAATTCTAGGAGCCGTAAATTTTATTACA
ACGGTAATTAATATACGGTCTTCAGGTATAACATTCGACCGAATACCATTATTTGTGTGG
TCTGTATTTATTACTGCCATTTTACTCCTACTTTCCCTTCCCGTGCTAGCTGGGGCCATT
ACTATGCTCCTTACTGATCGTAATTTGAACACATCATTCTTTGACCCAGTAGGAGGCGGA
GATCCAATTCTCTACCAACACCTAT
>ZV10
CTGATTGGAGACGACCAAATTTATAATGTAGTAGTAACAGCCCACGCTTTTGTGATAATT
TTCTTTATAGTTATGCCCATTATAATTGGAGGATTCGGAAACTGGCTCGTTCCTATTATG
TTAGGTGCCCCAGATATGGCATTTCCCCGAATGAATAACATAAGATTCTGACTTTTACCT
CCCTCTCTAACGCTTCTTCTAGCTAGTGGTATAGTGGAGAGGGGAGTAGGAACTGGCTGA
ACAGTTTATCCCCCCCTAGCAGGGGCAGTAGCCCATGCCGGAGCATCAGTAGATTTGGGT
ATTTTCTCCCTCCATCTTGCCGGTGTGTCATCAATTCTAGGAGCCGTAAATTTTATTACA
ACAGTAATTAATATGCGATCTTCAGGTATAACATTCGACCGAATGCCACTATTTGTATGA
TCTGTGTTTATTACTGCCATTTTACTTCTACTTTCTCTTCCCGTACTAGCTGGAGCTATT
ACTATACTTCTTACTGATCGTAATTTGAACACATCATTCTTTGACCCAGTAGGAGGGGGA
GATCCAATTCTCTATCAACATCTAT
>ZV14
CTGATTGGAGATGACCAAATTTATAATGTAGTCGTAACAGCCCACGCTTTTGTGATAATT
TTCTTTATAGTTATGCCCATTATAATTGGAGGATTCGGAAACTGACTCGTTCCCATTATG
TTAGGTGCCCCGGATATAGCATTTCCTCGGATGAATAACATAAGATTCTGACTTTTACCT
CCCTCCCTAACGCTTCTTCTAGCTAGTGGTATAGTAGAGAGGGGAGTAGGAACTGGCTGA
ACAGTTTATCCTCCCCTATCGGGAGCAGTGGCCCACGCCGGAGCATCAGTAGATTTGGGC
ATTTTCTCCCTCCACCTTGCCGGTGTGTCATCAATTCTAGGAGCCGTAAATTTTATTACA
ACAGTAATTAATATACGGTCTTCAGGTATAACATTCGACCGAATACCATTATTTGTGTGG
TCTGTATTTATTACTGCCATTTTACTCCTACTTTCCCTTCCCGTACTAGCTGGGGCCATT
ACTATGCTCCTTACTGATCGTAATTTGAACACATCATTCTTTGACCCAGTAGGAGGAGGA
GATCCAATTCTCTACCAACACCTAT
>ZV15
CTGATTGGAGATGATCAAATTTATAATGTAGTCGTAACAGCCCACGCTTTTGTGATAATT
TTCTTTATAGTTATGCCCATTATAATTGGAGGATTCGGAAACTGGCTCGTTCCCATTATG
TTAGGTGCGCCGGATATAGCATTTCCTCGGATGAATAACATAAGATTCTGACTTTTACCT
CCCTCCCTAACGCTTCTTCTAGCTAGTGGTATAGTAGAGAGGGGAGTAGGAACTGGCTGA
ACAGTTTATCCCCCCCTATCGGGAGCAGTGGCCCACGCCGGAGCATCAGTAGATTTGGGC
ATTTTCTCCCTCCACCTTGCCGGTGTGTCATCAATTCTAGGAGCCGTAAATTTTATTACA
ACAGTAATTAATATACGGTCTTCAGGTATAACATTCGACCGAATACCATTATTTGTGTGG
TCTGTATTTATTACTGCCATTTTACTCCTACTTTCCCTTCCCGTACTAGCTGGGGCCATT
ACTATGCTCCTTACTGATCGTAATTTGAACACATCATTCTTTGACCCAGTAGGAGGCGGA
GATCCAATTCTCTACCAACACCTAT
>CH2
CTGATTGGAGATGACCAAATTTATAATGTAGTCGTAACAGCCCACGCCTTTGTGATAATT
TTCTTTATAGTTATGCCCATTATAATTGGAGGATTCGGAAACTGGCTCGTTCCCATTATG
TTAGGCGCCCCGGATATAGCATTTCCTCGGATGAATAACATAAGATTCTGACTTTTACCT
CCCTCCCTAACGCTTCTTCTAGCTAGTGGCATAGTAGAGAGGGGAGTAGGAACTGGCTGA
ACAGTTTATCCTCCCCTATCGGGAGCAGTGGCCCACGCCGGAGCATCAGTAGATTTGGGC
ATTTTCTCCCTCCACCTTGCCGGTGTGTCATCAATTCTAGGAGCCGTAAATTTTATTACA
ACAGTAATTAATATACGGTCTTCAGGTATAACATTCGACCGAATACCATTATTTGTGTGG
TCTGTATTTATTACTGCCATTTTACTCCTACTTTCCCTTCCCGTACTAGCTGGGGCCATT
ACTATGCTCCTTACTGATCGTAATTTGAATACATCATTCTTTGACCCAGTAGGAGGAGGA
GATCCAATTCTCTACCAACACCTAT
>CH3
CTGATTGGAGATGATCAGATTTATAATGTAGTCGTAACAGCCCACGCTTTTGTGATAATT
TTCTTTATAGTTATGCCCATTATAATTGGAGGATTCGGAAACTGGCTCGTTCCCATTATG
TTAGGTGCGCCGGATATAGCATTTCCTCGGATGAATAACATAAGATTCTGACTTTTACCT
CCCTCCCTAACGCTTCTTCTAGCTAGTGGTATAGTAGAGAGGGGAGTGGGAACTGGCTGA
ACAGTTTATCCCCCCCTATCGGGAGCAGTGGCCCACGCCGGGGCATCAGTAGATTTGGGC
ATTTTCTCCCTCCACCTTGCCGGTGTATCATCAATTCTAGGAGCCGTAAATTTTATTACA
ACAGTAATTAATATACGGTCTTCGGGTATAACATTCGACCGAATACCATTATTTGTGTGG
TCTGTATTTATTACTGCCATTTTACTCCTACTTTCCCTTACCGTACTAGCTGGGGCCATT
ACTATGCTCCTTACTGATCGTAATTTGAACACATCATTTTTTGACCCAGTAGGAGGCGGG
GATCCAATTCTCTACCAACACCTAT
>CH5
CTGATTGGAGATGATCAAATTTATAATGTAGTCGTAACAGCCCACGCTTTTGTGATAATT
TTCTTTATAGTTATGCCCATTATAATTGGAGGATTCGGAAACTGGCTCGTTCCCATTATG
TTAGGTGCACCGGATATAGCATTTCCTCGGATGAATAACATAAGATTCTGACTTTTACCT
CCCTCCCTAACGCTTCTTCTAGCTAGTGGTATAGTAGAGAGGGGAGTAGGAACTGGCTGA
ACAGTTTATCCCCCCCTATCAGGAGCAGTGGCCCACGCCGGAGCATCAGTAGATTTGGGC
ATTTTCTCCCTCCATCTTGCCGGTGTGTCATCAATTCTAGGAGCCGTAAATTTTATTACA
ACAGTAATTAATATACGGTCTTCGGGTATAACATTCGACCGAATACCATTATTTGTGTGG
TCTGTATTTATTACTGCCATTTTACTCCTACTTTCCCTTCCCGTATTAGCTGGGGCCATT
ACTATGCTCCTTACTGATCGTAATTTGAACACATCATTCTTTGACCCAGTAGGAGGGGGA
GATCCAATTCTCTACCAACACCTAT
>CH7
CTGATTGGAGATGACCAAATTTATAATGTAGTCGTAACAGCCCACGCTTTTGTGATAATT
TTCTTTATAGTTATGCCCATTATAATTGGAGGATTCGGAAACTGACTCGTTCCCATTATG
TTAGGTGCCCCGGATATAGCATTTCCTCGGATGAATAACATAAGATTCTGACTTTTACCT
CCCTCCCTAACGCTTCTTCTAGCTAGTGGTATAGTAGAGAGGGGGGTAGGAACTGGCTGA
ACAGTTTATCCTCCCCTATCGGGAGCAGTAGCCCACGCCGGAGCATCAGTAGATTTGGGC
ATTTTCTCCCTCCACCTTGCCGGTGTGTCATCTATTCTAGGGGCCGTAAATTTTATTACA
ACAGTAATTAATATACGATCTTCAGGTATAACATTCGACCGAATACCATTATTTGTGTGG
TCTGTATTTATTACTGCCATTTTACTCCTACTTTCCCTTCCCGTACTAGCTGGGGCCATT
ACTATGCTCCTTACTGATCGTAATTTGAACACATCATTCTTTGACCCAGTAGGAGGCGGA
GATCCAATTCTCTACCAACACCTAT
>XX1
CTGATTGGAGATGATCAGATTTATAATGTAGTCGTAACAGCCCACGCTTTTGTGATAATT
TTCTTTATAGTTATGCCCATTATAATTGGAGGATTCGGAAACTGGCTCGTTCCCATTATG
TTAGGTGCGCCGGATATAGCATTTCCTCGGATGAATAACATAAGATTCTGACTTTTACCT
CCCTCCCTAACGCTTCTTCTAGCTAGTGGTATAGTAGAGAGGGGAGTGGGAACTGGCTGA
ACAGTTTATCCCCCCCTATCGGGAGCAGTGGCCCACGCCGGGGCATCAGTAGATTTGGGC
ATTTTCTCCCTCCACCTTGCCGGTGTATCATCAATTCTAGGAGCCGTAAATTTTATTACA
ACAGTAATTAATATACGGTCTTCGGGTATAACATTCGACCGAATACCATTATTTGTGTGG
TCTGTATTTATTACTGCCATTTTACTCCTACTTTCCCTTCCCGTACTAGCTGGGGCCATT
ACTATGCTCCTTACTGATCGTAATTTGAACACNTCATTTTTTGACCCAGTAGGAGGCGGG
GATCCAATTCTCTACCAACACCTAT
>XX4
CTGATTGGAGATGATCAAATTTATAATGTAGTCGTAACAGCCCACGCTTTTGTGATAATT
TTCTTTATAGTTATGCCCATTATAATTGGAGGATTCGGAAACTGGCTCGTTCCCATTATG
TTAGGTGCCCCGGATATGGCATTTCCTCGGATGAATAACATAAGATTCTGACTTTTACCT
CCCTCCCTAACGCTTCTTCTAGCTAGTGGTATAGTAGAGAGGGGAGTAGGAACTGGCTGA
ACAGTTTATCCCCCCCTATCGGGAGCAGTGGCCCACGCCGGAGCATCAGTAGATTTGGGC
ATTTTCTCCCTCCACCTTGCCGGTGTGTCATCAATTCTAGGAGCCGTAAATTTTATTACA
ACAGTAATTAATATACGGTCTTCGGGTATAACATTCGACCGAATACCATTATTTGTGTGG
TCTGTATTTATTACTGCCATTTTACTCCTACTTTCCCTTCCCGTACTAGCTGGGGCCATT
ACTATGCTCCTTACTGATCGTAATTTGAACACATCATTCTTTGACCCAGTAGGAGGGGGA
GATCCAATTCTCTACCAACACCTAT
>XX5
CTGATTGTAGATGATCAAATTTATAATGTAGTCGTAACAGCCCACGCTTTTGTGATAATT
TTCTTTATAGTTATGCCCATTATAATTGGAGGATTCGGAAACTGGCTCGTTCCCATTATG
TTAGGTGCGCCGGATATAGCATTTCCTCGGATGAATAACATAAGATTCTGACTTTTACCT
CCCTCCCTAACGCTTCTTCTAGCTAGTGGTATAGTAGAGAGGGGAGTAGGAACTGGCTGA
ACAGTTTATCCCCCCCTATCGGGAGCTGTGGCCCACGCCGGAGCATCAGTAGATTTGGGC
ATTTTCTCGCTCCACCTTGCCGGTGTGTCATCAATTCTAGGAGCCGTAAATTTTATTACT
ACAGTAATTAATATACGGTCTTCGGGTATAACATTCGACCGAATACCATTATTTGTGTGG
TCTGTATTTATTACTGCCATTTTACTCCTTCTTTCCCTTCCCGTANTAGCTGGGGCCATT
ACTATGCTCCTTACTGATCGTAATTTGAACACATCGTTCTTTGACCCANTAGGAGGCGNA
GATCCAATTCTCTACCAACACCTAT
>XX6
CTGATTGGAGACGACCAAATTTATAATGTAGTAGTAACAGCCCACGCTTTTGTGATAATT
TTCTTTATAGTTATGCCCATTATAATTGGAGGATTCGGAAACTGGCTCGTTCCTATTATG
TTAGGTGCCCCAGATATGGCATTTCCCCGAATGAATAACATAAGATTCTGACTTTTACCT
CCCTCTCTAACGCTTCTTCTAGCTAGTGGTATAGTGGAGAGGGGAGTAGGAACTGGCTGA
ACAGTTTATCCCCCTCTAGCAGGGGCAGTAGCCCATGCCGGAGCATCAGTAGATTTGGGT
ATTTTCTCCCTCCATCTTGCCGGTGTGTCATCGATTCTAGGAGCCGTAAATTTTATTACA
ACAGTAATTAATATGCGATCTTCAGGTATAACATTCGACCGAATGCCACTATTTGTATGA
TCTGTGTTTATTACTGCCATTTTACTTCTACTTTCTCTTCCCGTACTAGCTGGAGCTATT
ACTATACTTCTTACTGATCGTAATTTGAACACATCATTCTTTGACCCAGTAGGAGGGGGA
GATCCAATTCTCTATCAACATCTAT
>XX9
CTGATTGGAGATGATCAAATTTATAATGTAGTCGTAACAGCCCACGCTTTTGTGATAATT
TTCTTTATAGTTATGCCCATTATAATTGGAGGATTCGGAAACTGGCTCGTTCCCATTATG
TTAGGTGCGCCGGATATAGCATTTCCTCGGATGAATAACATAAGATTCTGACTTTTACCT
CCCTCCCTAACGCTTCTTCTGGCTAGTGGTATAGTAGAGAGGGGAGTAGGAACTGGCTGA
ACAGTTTATCCCCCCCTATCAGGAGCAGTGGCCCACGCCGGAGCATCAGTAGATTTGGGC
ATTTTCTCCCTCCACCTTGCCGGTGTATCATCAATTCTAGGAGCCGTAAATTTTATTACA
ACAGTAATTAATATACGGTCTTCGGGTATAACATTCGACCGAATACCATTATTTGTGTGG
TCTGTATTTATTACTGCCATTTTACTCCTACTTTCCCTTCCCGTACTAGCTGGGGCCATT
ACTATGCTCCTTACTGATCGTAATTTGAACACATCATTTTTTGACCCAGTAGGAGGCGGA
GATCCAATTCTCTACCAACACCTAT
>XX10
CTGATTGGAGATGACCAAATTTATAATGTAGTCGTAACAGCCCACGCTTTTGTGATAATT
TTCTTTATAGTTATGCCCATTATAATTGGAGGATTCGGAAACTGACTCGTTCCCATTATG
TTAGGTGCCCCGGATATAGCATTTCCTCGGATGAATAACATAAGATTCTGGCTTTTACCT
CCCTCCCTAACGCTTCTTCTAGCTAGTGGTATAGTAGAGAGGGGGGTAGGAACTGGCTGA
ACAGTTTATCCTCCCCTATCGGGAGCAGTAGCCCACGCCGGAGCATCAGTAGATTTGGGC
ATTTTCTCCCTCCACCTTGCCGGTGTGTCATCTATTCTAGGGGCCGTAAATTTTATTACA
ACAGTAATTAATATACGGTCTTCAGGTATAACATTCGACCGAATACCATTATTTGTGTGG
TCTGTATTTATTACTGCCATTTTACTCCTACTTTCCCTTCCCGTACTAGCTGGGGCCATT
ACTATGCTCCTTACTGATCGTAATTTGAACACATCATTCTTTGACCCAGTAGGAGGCGGA
GATCCAATTCTCTACCAACACCTAT
>FD3
CTGATTGGAGATGACCAAATTTATAATGTAGTCGTAACAGCCCACGCTTTTGTGATAATT
TTCTTTATAGTTATGCCCATTATAATTGGAGGATTCGGAAACTGACTCGTTCCCATTATG
TTAGGTGCCCCGGATATAGCATTTCCTCGGATGAATAACATAAGATTCTGACTTTTACCT
CCCTCCCTAACGCTTCTTCTAGCTAGTGGTATAGTAGAGAGGGGAGTAGGAACTGGCTGA
ACAGTTTATCCTCCCCTATCGGGAGCAGTGGCCCACGCCGGAGCATCAGTAGATTTGGGC
ATTTTCTCCCTCCACCTTGCCGGTGTGTCGTCAATTCTAGGAGCCGTAAATTTTATTACA
ACAGTAATTAATATACGGTCTTCAGGTATAACATTCGACCGAATACCATTATTTGTGTGG
TCTGTATTTATTACTGCCATTTTACTCCTACTTTCCCTTCCCGTACTAGCTGGGGCCATT
ACTATGCTCCTTACTGATCGTAATTTGAACACATCATTCTTTGACCCAGTAGGAGGCGGA
GATCCAATTCTCTACCAACACCTGT
>FD04
CTGATTGGAGATGATCAAATTTATAATGTAGTCGTAACAGCCCACGCTTTTGTGATAATT
TTCTTTATAGTTATGCCCATTATAATTGGAGGATTCGGAAACTGGCTCGTTCCCATTATG
TTAGGTGCGCCGGATATAGCATTTCCTCGGATGAATAACATAAGATTCTGACTTTTACCT
CCCTCCCTAACGCTTCTTCTAGCTAGTGGTATAGTAGAGAGGGGAGTAGGAACTGGCTGA
ACAGTTTATCCCCCCCTATCGGGAGCAGTGGCCCACGCCGGAGCATCAGTAGATTTGGGC
ATTTTCTCCCTCCACCTTGCCGGTGTATCATCAATTCTAGGAGCCGTAAATTTTATTACG
ACGGTAATTAATATACGGTCTTCGGGTATAACATTCGACCGAATACCATTATTTGTGTGG
TCTGTATTTATTACTGCCATTTTACTCCTACTCTCCCTTCCCGTACTAGCTGGGGCCATT
ACTATGCTCCTTACTGATCGTAATTTGAACACATCATTCTTTGACCCAGTAGGAGGCGGA
GATCCAATTCTCTACCAACACCTAT
>FD7
CTGATTGGAGATGATCAAATTTATAATGTAGTCGTAACAGCCCACGCTTTTGTGATAATT
TTCTTTATAGTTATGCCCATTATAATTGGAGGATTCGGAAACTGGCTCGTTCCCATTATG
TTAGGTGCACCGGATATAGCATTTCCCCGGATGAATAACATAAGATTCTGGCTTTTACCT
CCCTCCCTAACGCTTCTTCTAGCTAGTGGTATAGTAGAGAGGGGAGTAGGAACTGGCTGA
ACAGTTTATCCCCCCCTATCGGGAGCAGTGGCCCACGCCGGAGCATCAGTAGATTTGGGC
ATTTTCTCCCTCCACCTTGCCGGTGTATCATCAATTCTAGGAGCCGTAAATTTTATTATT
ACAGTGATTAATATACGGTCTTCGGGTATAACATTCGACCGAATACCATTATTTGTGTGA
TCTGTATTTATTACTGCCATTTTACTCCTACTTTCCCTTCCCGTACTAGCTGGAGCCATT
ACTATGCTCCTTACTGATCGTAATTTGAACACATCATTTTTTGACCCAGTAGGAGGCGGA
GATCCAATTCTCTACCAACACCTAT
>FD8
CTGATTGGAGATGACCAAATTTATAATGTAGTCGTAACAGCCCACGCTTTTGTGATAATT
TTCTTTATAGTTATGCCCATTATAATTGGAGGATTCGGAAACTGACTCGTTCCCATTATG
TTAGGTGCCCCGGATATAGCATTTCCTCGGATGAATAACATAAGATTCTGACTTTTACCT
CCCTCCCTAACGCTTCTTCTAGCTAGTGGTATAGTAGAGAGGGGAGTAGGAACTGGCTGA
ACAGTTTATCCTCCCCTATCGGGAGCAGTAGCCCACGCCGGAGCATCAGTAGATTTGGGC
ATTTTCTCGCTCCACCTTGCCGGTGTGTCATCTATTCTAGGGGCCGTAAATTTTATTACA
ACAGTAATTAATATACGGTCTTCAGGTATAACATTCGACCGAATACCATTATTTGTGTGG
TCTGTATTTATTACTGCCATTTTACTCCTACTTTCCCTTCCTGTACTTGCTGGGGCCATT
ACTATGCTCCTTACTGATCGTAATTTGAACACATCATTCTTTGACCCAGTAGGAGGGGGA
GATCCAATTCTCTACCAACACCTAT
>FD10
CTGATTGGAGATGATCAAATTTATAATGTAGTCGTAACAGCCCACGCTTTTGTGATAATT
TTCTTTATAGTTATGCCCATTATAATTGGAGGATTCGGAAACTGGCTCGTTCCCATTATG
TTAGGTGCGCCGGATATAGCATTTCCTCGGATAAATAACATAAGATTCTGACTTTTACCT
CCCTCCCTAACGCTTCTTCTAGCTAGTGGTATAGTAGAGAGGGGAGTGGGAACTGGCTGA
ACAGTTTATCCCCCCCTATCGGGAGCAGTGGCCCACGCCGGAGCATCAGTAGATTTGGGC
ATTTTCTCGCTCCACCTTGCCGGTGTGTCATCAATTCTAGGAGCCGTAAATTTTATTACA
ACAGTAATTAATATACGGTCTTCGGGTATAACATTCGACCGAATACCATTATTTGTGTGG
TCTGTATTTATTACTGCCATTTTACTCCTACTTTCCCTTCCCGTACTAGCTGGGGCCATT
ACTATGCTCCTTACTGATCGTAATTTGAACACATCATTCTTTGACCCAGTAGGAGGCGGA
GATCCAATTCTCTACCAACACCTAT
>BR1
CTGATTGGAGATGACCAAATTTATAATGTAGTCGTAACAGCCCACGCTTTTGTGATAATT
TTCTTTATAGTTATGCCCATTATAATTGGAGGATTCGGAAACTGACTCGTTCCCATTATG
TTAGGTGCCCCGGATATAGCATTTCCTCGGATGAATAACATAAGATTCTGACTTTTACCT
CCCTCCCTAACGCTTCTTCTAGCTAGTGGTATAGTGGAGAGAGGAGTAGGAACTGGCTGA
ACAGTTTATCCTCCCCTATCGGGAGCAGTAGCCCACGCCGGAGCATCAGTAGATTTAGGC
ATTTTCTCGCTCCACCTTGCCGGTGTGTCATCTATTCTAGGGGCCGTAAATTTTATTACA
ACAGTAATTAATATACGGTCTTCAGGTATAACATTCGACCGAATACCATTATTTGTGTGG
TCTGTATTTATTACTGCCATTTTACTCCTACTTTCCCTTCCCGTACTAGCTGGGGCCATT
ACTATGCTCCTTACTGATCGTAATTTGAACACATCATTCTTTGACCCAGTAGGAGGCGGA
GATCCAATTCTCTACCAACACCTAT
>BR2
CTGATTGGAGATGACCAAATTTATAATGTAGTCGTAACAGCCCACGCTTTTGTGATAATT
TTCTTTATAGTTATGCCCATTATAATTGGAGGATTCGGAAACTGACTCGTTCCCATTATG
TTAGGTGCCCCCGATATAGCATTTCCTCGGATGAATAACATAAGATTCTGACTTTTACCT
CCCTCCCTAACGCTTCTTCTAGCTAGTGGTATAGTGGAGAGGGGGGTAGGAACTGGCTGA
ACAGTTTATCCTCCCCTATCGGGAGCAGTAGCCCACGCCGGAGCATCAGTAGATCTGGGC
ATTTTCTCCCTCCACCTTGCCGGTGTGTCATCTATTCTAGGGGCCGTAAATTTTATTACA
ACGGTAATTAATATACGGTCTTCAGGTATAACATTCGACCGAATACCATTATTTGTGTGG
TCTGTATTTATTACTGCCATTTTACTCCTACTTTCCCTTCCCGTACTAGCTGGGGCCATT
ACTATGCTCCTTACTGATCGTAATTTGAACACATCATTCTTTGACCCAGTAGGAGGCGGA
GATCCAATTCTCTACCAACACCTAT
>BR3
CTGATTGGAGATGACCAAATTTATAATGTAGTCGTAACAGCCCACGCTTTTGTGATAATT
TTCTTTATAGTTATGCCCATTATAATTGGAGGATTCGGAAACTGACTCGTTCCCATTATG
TTAGGTGCCCCGGATATAGCATTTCCTCGGATGAATAACATAAGATTCTGACTTTTACCT
CCCTCCCTAACGCTTCTTCTAGCTAGTGGTATAGTAGAGAGGGGAGTAGGAACTGGCTGA
ACAGTTTATCCTCCCCTATCGGGAGCAGTGGCCCACGCCGGAGCATCAGTAGATTTGGGC
ATTTTCTCCCTCCACCTTGCCGGNGTGTCGTCAATTCTAGGAGCCGTAAATTTTATTACA
ACAGTAATTAATATACGGTCTTCAGGTATAACATTCGACCGAATACCATTATTTGTGTGG
TCTGTATTTATTACTGCCATTTTACTCCTACTTTCCCTTCCCGTACTAGCTGGGGCCATT
ACTATGCTCCTTACTGATCGNAATTTGAACACATCATTCTTTGACCCAGTAGGAGGCGGA
GATCCAATTCTCTACCAACACCTGT
>BR4
CTGATTGGAGATGATCAAATTTATAATGTAGTCGTAACAGCCCACGCTTTTGTGATAATT
TTCTTTATAGTTATGCCCATTATAATTGGAGGATTCGGAAACTGGCTCGTTCCCATTATG
TTAGGTGCGCCGGATATAGCATTTCCCCGGATGAATAACATAAGATTCTGGCTTTTACCT
CCCTCCCTAACGCTTCTTCTAGCTAGTGGTATAGTAGAGAGGGGAGTAGGAACTGGCTGA
ACAGTTTATCCCCCCCTATCGGGAGCAGTGGCCCACGCCGGAGCATCAGTAGATTTGGGC
ATTTTCTCCCTCCACCTTGCCGGTGTATCATCAATTCTAGGAGCCGTAAATTTTATTACA
ACAGTAATTAATATACGGTCTTCGGGTATAACATTCGACCGAATACCATTATTTGTGTGA
TCTGTATTTATTACTGCCATTTTACTCCTACTTTCCCTTCCCGTACTAGCTGGGGCCATT
ACTATGCTCCTTACTGATCGTAATTTGAACACATCATTTTTTGACCCAGTAGGAGGCGGA
GATCCAATTCTCTACCAACACNTAT
>BR5
CTGATTGGAGATGACCAAATTTATAATGTAGTCGTAACAGCCCACGCTTTTGTGATAATT
TTCTTTATAGTTATGCCCATTATAATTGGAGGATTCGGAAACTGGCTCGTTCCCATTATG
TTAGGTGCCCCGGATATAGCATTTCCTCGGATGAATAACATAAGATTCTGACTTTTACCT
CCCTCCCTAACGCTTCTTCTAGCTAGTGGTATAGTAGAGAGGGGAGTAGGAACTGGCTGA
ACAGTTTATCCTCCCCTATCGGGAGCAGTGGCCCACGCCGGAGCATCAGTAGATTTGGGC
ATTTTCTCGCTCCACCTTGCCGGTGTGTCATCAATTCTAGGAGCCGTAAATTTTATTACA
ACAGTAATTAATATACGGTCTTCAGGTATAACATTCGACCGAATACCATTATTTGTGTGG
TCTGTATTTATTACTGCCATTTTACTCCTACTTTCCCTTCCCGTACTAGCTGGGGCCATT
ACTATGCTCCTTACTGATCGTAATTTGAACACATCATTCTTTGACCCGGTAGGAGGCGGA
GATCCAATTCTCTACCAACACCTAT
>TM1
CTGATTGGAGATGATCAAATTTATAATGTAGTCGTAACAGCCCACGCTTTTGTGATAATT
TTCTTTATAGTTATGCCCATTATAATTGGAGGATTCGGAAATTGGCTCGTTCCCATTATG
TTAGGTGCGCCGGATATAGCATTTCCTCGGATGAATAACATAAGATTCTGACTTTTACCT
CCCTCCCTAACGCTTCTTCTAGCTAGTGGTATAGTAGAGAGGGGAGTAGGAACTGGCTGA
ACAGTTTATCCCCCCCTATCAGGAGCAGTGGCCCACGCCGGAGCATCAGTAAATTTGGGG
ATTTTCTCACTCCACCTTGCCGGTGTGTCATCAATTCTAGGAGCCGTAAATTTTATTACA
ACAGAAATTAATATACGGTCTTCGGGTATAACATTCGACCGAATACCATTATTTGTGTGG
TCTGTATTTATTACTGCCATTTTACTCCTACTTTCCCTTCCCGTACTAGGTGGGGCCATT
ACTATGCTCCTTACTGATCNNAATTNGAACACATCATTCTNTGACCCANAANGAGGCGGA
GATCCNATTCTCTACCAACACCTAT
>TM2
CTGATTGGAGATGATCAAATTTATAATGTAGTCGTAACAGCCCACGCTTTTGTGATAATT
TTCTTTATAGTTATNCCCATTATAATTGGAGGATTCGNAAACTGGCTCGTTCCCATTATG
TTAGGTGCGCCGGATATAGCATTTCCTCGGATGAATAACATAAGATTCTGACTTTTACCT
CCCTCCCTAACGCTTCTTCTAGCTAGTGGNATAGTAGAGAGGGGAGTAGGAACTGGCTGA
ACAGTTTATCCCCCCCTATCGGGAGCAGTGGCCCACGCCGGAGCATCAGTANATTTGGGC
ATTTTCTCCCTCCACCTTGCCGGTGTATCATCAATTCTAGGAGCCGTAAATTTTATTACG
ACGGNAATTAATATACGGNCTTCGGGTATAACATTCGACCGAATACCATTATTTGTGTGG
TCTGNATTTATTACTGCCATTTTACTCCTACTCTCCCTTCCCGTACTANCTGGGGCCATT
ACTATGNTCCTTATNGATCNTAATTTGAACACNTCATTCTTTGACCCNNNANGAGGCGGA
GATCCAATTCTCTACCAACACCTAT
>TM3
CTGATTGGAGATGATCAAATTTATAATGTAGTCGTAACAGCCCACGCTTTTGTGATAATT
TTCTTTATAGTTATACCCATTATAATTGGAGGATTCGGAAACTGGCTCGTTCCCATTATG
TTAGGTGCGCCGGATATAGCATTTCCTCGGATGAATAACATAAGATTCTGACTTTTACCT
CCCTCCCTAACGCTTCTTCTAGCTAGTGGTATAGTAGAGAGGGGAGTAGGAACTGGCTGA
ACAGTTTATCCCCCCCTATCGGGAGCAGTGGCCCACGCCGGAGCATCAGTAGATNNGGGC
ATTTTCTCCCTCCACCTTGCCGGTGTGTCATCAATTCTAGGAGCCGTAAATTTTATTACA
ACAGTAATTAATATACGGNCTTCGGGTATAACATTCGACCGAATACCATTATTTGTGTGG
TCTGTATTTATTACTGCCATTTTACTCCTACTTTCCCTTCCCGTACTAGCAGGGGCCATT
ACTATGCTCCTTACTGATCGTAATTTGAACACATCATTCTTTGACCCAGTAGGAGGCGGA
GATCCAATTCTCTACCAACACCTAT
>TM4
CTGATTGGAGATGACCAAATTTATAATGTAGTCGTAACAGCCCACGCTTTTGTGATAATT
TTCTTTATAGTTATGCCCATTATAATTGGAGGATTCGGAAACTGGCTCGTTCCCATTATG
TTAGGTGCCCCGGATATAGCATTTCCTCGGATGAATAACATAAGATTCTGACTTTTACCT
CCCTCCCTAACGCTTCTTCTGGCTAGTGGTATAGTAGAGAGGGGAGTAGGAACTGGCTGA
ACAGTTTATCCTCCCCTATCGGGAGCAGTAGCCCACGCCGGAGCATCAGTAgATTTGGGC
ATTTTCTCGCTCCACCTTGCCGGCGTGTCATCAATTCTAGGAGCCGTAAATTTTATTACA
ACAGTAATTAATATACGATCTTCAGGTATAACATTCGACCGAATACCATTATTTGTGTGG
TCTGTATTTATTACTGCCATTTTACTCCTACTTTCCCTTCCCGTACTAGCTGGGGCCATT
ACTATGCTCCTTACTGATCGTAATTTGAACACATCGTTCTTTGACCCAGTAGGAGGCGGA
GATCCAATTCTCTACCAACACCTAT
>TM6
CTGATTGGGGATGACCAAATTTATAATGTAGTCGtAACAGCCCACGCCTTTGTGATAATT
TTCTTTATAGTTATGCCCATTATAATTGGAGGATTCGgAAACTGGCTCGTTCCCATTATG
TTAGGTGCCCCGGATATAGCATTTCCTCGGATGAATAACATAAGATTCTGACTTTTACCT
CCCTCCCTAACGCTTCTTCTAGCTAGTGGTATAgtAGAGAGGGGAGTAGGAACTGGCTGA
ACAGTTTATCCTCCCCTATCGGGAGCaGTAGCCCACGCCGGAGCATCAGTAgATTTGGGc
ATTTTCTCGCTCCACCTTGCCGGTGTGTCATCAATTCTAGGAGCCGTAAATTTTATTACA
ACAGtAATtAATATACgATCTTCaGGtATAACATTCGACCGAaTACCATTATTTGTCTGG
TCTGTATTTATTACTGCCaTTTTACTCCTACTTTCCCTTCCCGTACTAcCTGGGGCCATT
ACTATGCTCCTTACTGATCGTAATTtGAACACATCATTCTTTGACCCAttAcGAGGCGGA
GATCCAATTCTCTACCAACACCTAT
>TM7
ATGATTGGAGATGACCAAATTTATAATGTAGTCGTAACAGCCCACGCTTTTGTGATAATT
TTCTTTATAGTTATGCCCATTATAATTGGAGGATTCGGAAACTGGCTCGTTCCCATTATG
TTAGGTGCCCCGGATATAGCATTTCCTCGGATGAATAACATAAGATTCTGACTTTTACCT
CCCTCCCTAACGCTTCTTCTAGCTAGTGGTATAGTAGAGAGAGGAGTAGGAACTGGCTGA
ACAGTTTATCCCCCCCTATCGGGAGCAGTGGCCCACGCCGGAGCATCAGTAGATTTGGGG
ATTTTCTCCCTCCACCTTGCCGGTGTGTCATCAATTCTAGGAGCCGTAAATTTTATTACA
ACAGTAATTAATATACGGTCTTCGGGTATAACATTCGACCGAAAACCATTATTTGTGTGG
TCTGTATTTATTACTGCCATTTTACTCCTACTTTCCCTTCCTGTACTAGCTGGGGCCATT
ACTATGCTCCTTACTGATCGTAATTTGAACACATCATTCTTTGACCCAGTAGGAGGCGGA
GATCCAATTCTCTACCAACACCTAT
>SB10
CTGATTGGAGATGACCAAATTTATAATGTAGTCGTAACAGCCCACGCTTTTGTGATAATT
TTCTTTATAGTTATGCCCATTATAATTGGAGGATTCGGAAACTGGCTCGTTCCCATTATG
TTAGGTGCCCCGGATATAGCATTTCCCCGGATGAATAACATAAGATTCTGACTTTTACCT
CCCTCCCTAACGCTTCTTCTAGCTAGTGGTATAGTAGAGAGGGGAGTAGGAACTGGCTGA
ACAGTTTATCCTCCCCTATCGGGAGCAGTAGCCCACGCCGGAGCATCAGTAGATTTGGGC
ATTTTCTCCCTCCACCTTGCCGGTGTGTCATCAATTCTAGGAGCCGTAAATTTTATTACA
ACAGTAATTAATATACGGTCTTCAGGTATAACATTCGACCGAATACCATTATTTGTGTGG
TCTGTATTTATTACTGCCATTTTACTCCTACTTTCCCTTCCCGTATTAGCTGGGGCCATT
ACTATGCTCCTTACTGATCGTAATTTGAACACATCATTCTTTGACCCAGTAGGAGGCGGA
GATCCAATTCTCTATCAACACCTAT
>SB11
CTGATTGGAGATGACCAAATTTATAATGTAGTCGTAACAGCCCACGCTTTTGTGATAATT
TTCTTTATAGTTATGCCCATTATAATTGGAGGATTCGGAAACTGGCTCGTTCCCATTATG
TTAGGTGCCCCGGATATAGCATTTCCTCGCATGAATAACATAAGATTCTGACTTTTACCT
CCCTCCCTAACGCTTCTTCTAGCTAGTGGTATAGTAGAGAGGGGAGTAGGAACTGGCTGA
ACAGTTTATCCTCCCCTATCGGGAGCAGTAGCCCACGCCGGAGCATCGGTAGATTTGGGC
ATTTTCTCCCTCCACCTTGCCGGTGTGTCATCAATTCTAGGAGCCGTAAATTTTATTACA
ACAGTAATTAATATACGCTCTTCAGGTATAACATTCGACCGAATACCATTATTTGTGTGG
TCTGTATTTATTACTGCCATTTTACTCCTACTTTCCCTTCCCGTACTAGCCGGGGCCATT
ACTATGCTCCTTACTGATCGTAATTTGAACACATCATTCTTTGACCCAGTAGGAGGCGGA
GATCCAATTCTCTACCAACACCTAT
>SB12
CTGATTGGAGATGACCAAATTTATAATGTAGTCGTAACAGCCCACGCTTTTGTGATAATT
TTCTTTATAGTTATGCCCATTATAATTGGAGGATTCGGAAACTGACTCGTTCCCATTATA
TTAGGTGCCCCAGATATAGCATTTCCTCGGATGAATAACATAAGATTCTGACTTTTACCT
CCCTCCCTAACGCTTCTTCTAGCTAGTGGTATAGTAGAGAGGGGGGTAGGAACTGGCTGA
ACAGTTTATCCTCCCCTATCGGGAGCAGTAGCCCACGCCGGAGCATCAGTAGATTTGGGC
ATTTTCTCCCTCCACCTTGCCGGTGTGTCATCTATTCTAGGGGCCGTAAATTTTATTACA
ACAGTAATTAATATACGGTCTTCAGGTATAACATTCGACCGAATACCATTATTTGTGTGG
TCTGTATTTATTACTGCCATTTTACTCCTACTTTCCCTTCCCGTACTAGCTGGGGCCATT
ACTATGCTCCTTACTGATCGTAATTTGAACACATCATTCTTTGACCCAGTAGGAGGCGGA
GATCCAATTCTCTACCAACACCTAT
>SB14
CTGATTGGAGATGATCAAATTTATAATGTAGTCGTAACAGCCCACGCTTTTGTAATAATT
TTCTTTATAGTTATGCCCATTATAATTGGAGGATTCGGAAACTGGCTCGTTCCCATTATG
TTAGGTGCGCCGGATATAGCATTTCCTCGGATGAATAACATAAGATTCTGACTTTTACCT
CCCTCCCTAACGCTTCTTCTAGCTAGTGGTATAGTAGAGAGGGGAGTAGGAACTGGCTGA
ACAGTTTATCCCCCCCTATCGGGAGCAGTGGCCCACGCCGGAGCATCAGTAGATTTGGGC
ATTTTCTCCCTCCACCTTGCCGGTGTATCATCAATTCTAGGAGCCGTAAATTTTATTACA
ACAGTAATTAATATACGGTCTTCGGGTATAACATTCGACCGAATACCATTATTTGTGTGG
TCTGTATTTATTACTGCCATTTTACTCCTACTTTCCCTTCCCGTACTAGCTGGGGCCATT
ACTATGCTCCTTACTGATCGTAATTTGAACACATCATTTTTTGACCCAGTAGGAGGCGGA
GATCCAATTCTCTACCAACACCTAT
>SB16
CTGATTGGAGATGACCAAATTTATAATGTAGTCGTAACAGCCCACGCTTTTGTGATAATT
TTCTTTATAGTTATGCCCATTATAATTGGAGGATTCGGAAACTGACTCGTTCCCATTATG
TTAGGTGCCCCGGATATAGCATTTCCTCGGATGAATAACATAAGATTCTGACTTTTACCT
CCCTCCCTAACGCTTCTTCTAGCTAGTGGTATAGTAGAGAGGGGAGTAGGAACTGGCTGA
ACAGTTTATCCTCCCCTATCGGGAGCAGTAGCCCACGCCGGAGCATCAGTAGATTTGGGC
ATTTTCTCCCTCCACCTTGCCGGTGTATCATCTATTCTAGGGGCCGTAAATTTTATTACA
ACAGTAATTAATATACGGTCTTCAGGTATAACATTCGACCGAATACCATTATTTGTGTGG
TCTGTATTTATTACTGCCATTTTACTCCTACTTTCCCTTCCCGTACTAGCTGGGGCCATT
ACTATACTCCTTACTGATCGTAATTTGAACACATCATTCTTTGACCCAGTAGGAGGCGGA
GATCCAATTCTCTACCAACACCTAT
>PSJ1
CTGATTGGAGATGATCAAATTTATAATGTAGTCGTAACAGCCCACGCTTTTGTGATAATT
TTCTTTATAGTTATGCCCATTATAATTGGAGGATTCGGAAACTGGCTCGTTCCCATTATG
TTAGGTGCGCCGGATATAGCATTTCCTCGGATGAATAACATAAGATTCTGACTTTTACCC
CCCTCCCTAACGCTTCTTCTAGCTAGTGGTATAGTAGAGAGGGGAGTAGGAACTGGCTGA
ACAGTTTATCCCCCCCTATCGGGGGCAGTGGCCCACGCCGGAGCATCAGTAGATTTGGGC
ATTTTCTCCCTCCACCTTGCCGGTGTATCATCAATTCTAGGAGCCGTAAATTTTATTACA
ACAGTAATTAATATACGGTCTTCGGGTATAACATTCGACCGAATACCATTATTTGTGTGG
TCTGTATTTATTACTGCCATTTTACTCCTACTTTCCCTTCCCGTACTAGCTGGGGCCATT
ACTATGCTCCTTACTGATCGTAATTTGAACACATCATTTTTTGACCCAGTAGGAGGCGGA
GATCCAATTCTCTACCAACACCTAT
>PSJ2
CTGATTGGGGATGATCAAATTTATAATGTAGTCGTAACAGCCCACGCTTTTGTAATAATT
TTCTTTATAGTTATGCCCATTATAATTGGAGGATTCGGAAACTGGCTCGTTCCCATTATG
TTAGGTGCGCCGGATATAGCATTTCCTCGGATGAATAACATAAGATTCTGACTTTTACCT
CCCTCCCTAACGCTTCTTCTAGCTAGTGGTATAGTAGAGAGGGGAGTAGGAACTGGCTGA
ACAGTTTATCCCCCCCTATCGGGAGCAGTGGCCCACGCCGGAGCATCAGTAGATTTGGGC
ATTTTCTCCCTCCACCTTGCCGGTGTATCATCAATTCTAGGAGCCGTAAATTTTATTACA
ACAGTAATTAATATACGGTCTTCGGGTATAACATTCGACCGAATACCATTATTTGTGTGA
TCTGTATTTATTACTGCCATTTTACTCCTACTTTCCCTTCCCGTACTAGCTGGGGCCATT
ACTATGCTCCTTACTGATCGTAATTTGAACACATCATTTTTTGACCCAGTAGGAGGCGGA
GATCCAATTCTCTACCAACACCTAT
>PSJ5
CTGATTGGAGATGATCAAATTTATAATGTAGTCGTAACAGCCCACGCTTTTGTGATAATT
TTCTTTATAGTTATGCCCATTATAATTGGAGGATTCGGAAACTGGCTCGTTCCCATTATG
TTAGGTGCGCCGGATATAGCATTTCCTCGGATGAATAACATAAGATTCTGACTTTTACCT
CCCTCCCTAACGCTTCTTCTAGCTAGTGGTATAGTAGAGAGGGGAGTAGGAACTGGCTGA
ACAGTTTATCCCCCCCTATCGGGAGCAGTGGCCCACGCCGGAGCATCAGTAGATTTGGGC
ATTTTCTCCCTCCACCTTGCCGGTGTGTCATCAATTCTAGGAGCCGTAAATTTTATTACA
ACAGTAATTAATATACGGTCTTCGGGTATAACATTCGACCGAATACCATTATTTGTGTGG
TCTGTATTTATTACTGCCATTTTACTCCTACTTTCCCTTCCCGTACTAGCTGGGGCCATT
ACTATGCTCCTTACTGATCGTAATTTGAACACATCATTCTTTGACCCAGTAGGAGGCGGA
GATCCAATTCTCTACCAACACCTAT
>PSJ7
CTGATTGGAGATGACCAAATTTATAATGTAGTCGTAACAGCCCACGCTTTTGTGATAATT
TTCTTTATAGTTATGCCCATTATAATTGGAGGATTCGGAAACTGGCTCGTTCCCATTATG
TTAGGTGCCCCGGATATAGCATTTCCTCGGATGAATAACATAAGATTCTGACTTTTACCT
CCCTCCCTAACGCTTCTTCTAGCTAGTGGTATAGTAGAGAGGGGAGTAGGAACTGGCTGA
ACAGTTTATCCTCCCCTATCGGGAGCAGTAGCCCACGCCGGAGCATCAGTAGATTTGGGC
ATTTTCTCCCTCCACCTTGCCGGTGTGTCATCAATTCTAGGAGCCGTAAATTTTATTACA
ACAGTAATTAATATACGGTCTTCAGGTATAACATTCGACCGAATACCATTATTTGTGTGG
TCTGTATTTATTACTGCCATTTTACTCCTACTTTCCCTTCCCGTACTAGCTGGGGCCATT
ACTATGCTCCTTACTGATCGTAATTTGAACACATCATTCTTTGACCCAGTAGGAGGCGGA
GATCCAATTCTCTATCAACACCTAT
>PSJ9
CTGATTGGAGATGACCAAATTTATAATGTAGTCGTAACAGCCCACGCTTTTGTGATAATT
TTCTTTATAGTTATGCCCATTATAATTGGAGGATTCGGAAACTGGCTCGTTCCCATTATG
TTAGGTGCCCCGGATATAGCATTTCCCCGGATGAATAACATAAGATTCTGACTTTTACCT
CCCTCCCTAACGCTTCTTCTAGCTAGTGGTATAGTAGAGAGGGGAGTAGGAACTGGCTGA
ACAGTTTATCCTCCCCTATCGGGAGCAGTAGCCCACGCCGGAGCATCAGTAGATTTGGGC
ATTTTCTCGCTCCACCTTGCCGGTGTGTCATCAATTCTAGGAGCCGTAAATTTTATTACA
ACAGTAATTAATATACGGTCTTCAGGTATAACATTCGACCGAATACCATTATTTGTGTGG
TCTGTATTTATTACTGCCATTTTACTCCTACTTTCCCTTCCCGTATTAGCTGGGGCCATT
ACTATGCTCCTTACTGATCGTAATTTGAACACATCATTCTTTGACCCAGTAGGAGGCGGA
GATCCAATTCTTTATCAACACCTAT
>MB2
CTGATTGGAGATGATCAAATTTATAATGTAGTCGTAACAGCCCACGCTTTTGTGATAATT
TTCTTTATAGTTATGCCCATTATAATTGGAGGATTTGGAAACTGGCTCGTTCCCATTATG
TTAGGTGCGCCGGATATAGCATTTCCCCGGATGAATAACATAAGATTCTGACTTTTACCT
CCCTCCCTAACGCTTCTCCTAGCTAGTGGTATAGTAGAGAGGGGAGTAGGAACTGGCTGA
ACAGTTTACCCCCCCCTATCGGGAGCGGTGGCCCACGCCGGAGCATCAGTAGATTTGGGC
ATTTTCTCNCTCCACCTCGCCGGTGTATCATCAATTCTAGGAGCCGTAAATTTTATTACA
ACAGTAATTAATATACGGTCTTCGGGTATAACATTCGACCGAATACCATTATTTGTGTGA
TCTGTATTTATTACTGCCATTTTACTCCTACTTTCCCTTCCTGTACTAGCTGGGGCCATT
ACTATGCTCCTTACTGATCGTAATTTGAACACATCATTTTTTGACCCAGTAGGAGGCGGA
GATCCAATTCTCTACCAACACCTAT
>MB4
CTGATTGGAGATGACCTAATTTATAATGTAGTCGTAACAGCCCACGCTTTTGTGATAATT
TTCTTTATAGTTATGCCCATTATAATTGGAGGATTCGGAAACTGGCTCGTTCCTATTATG
TTAGGTGCCCCGGATATGGCATTTCCCCGAATGAATAACATAAGATTCTGACTTTTACCT
CCCTCTCTAACGCTTCTTCTAGCTAGTGGTATAGTGGAGAGGGGAGTAGGAACTGGCTGA
ACAGTTTATCCCCCCCTAGCGGGGGCAGTGGCCCATGCCGGAGCATCAGTAGATTTGGGT
ATTTTCTCCCTCCATCTTGCCGGTGTGTCATCAATTCTGGGAGCCGTAAATTTTATTACN
ACNGTAATTAANATGCGATCTTCAGGTATAACATTNGACCGAATGCCNCTGTTTGTNTGA
TCNGTGTTTATTACTGCCATTTTACTTCTNCTNTCNCTTCCNGTACTAGCNGGAGCTATT
ACTATACTNCTTACTGANCGTAATTTGAACACATCNTTCTTNGACCCAGTAGGAGGAGGA
GATCCAATTCTCTACCAACATCTAT
>MB5
CTGATTGGAGATGACCAAATTTATAATGTAGTCGTAACAGCCCACGCTTTTGTGATAATT
TTCTTTATAGTTATGCCCATTATAATTGGAGGATTCGGAAACTGGCTCGTTCCCATTATG
TTAGGTGCCCCGGATATGGCATTTCCCCGAATGAATAACATAAGATTCTGACTTTTACCT
CCCTCCCTAACGCTTCTTCTAGCTAGTGGTATAGTAGAGAGGGGAGTAGGAACTGGCTGA
ACAGTTTATCCCCCCCTATCGGGAGCAGTGGCCCACGCCGGAGCATCAGTAAATTTGGGA
TTTTTCTCCCTCCCCCTTGCCGGTGTATCTTCAATTCTAGGAGCCGGAAATTTTATTACN
ACNGTNATTAANATACGATCTTCNGGTATAACATTCGACCGAATACCNNTGTTTGTGTGA
TCNGTNTTTATTACTGCCATTTTACTCCTNCTNTCCCTTCCNGTACTAGCTGGGGCTATT
ACTATNCTCCTTACTGANCGTAATTTGAACACATCNTTCTTTGACCCAGTAGGAGGNGGA
GANCCAATTCTCTANCAACACNTAT
>MB6
CTGATTGGAGATGACCAAATTTATAATGTAGTCGTAACAGCCCACGCTTTTGTGATAATT
TTCTTTATAGTTATGCCCATTATAATTGGAGGATTCGGAAACTGGCTCGTTCCCATTATG
TTAGGTGCCCCGGATATAGCGTTTCCTCGGATGAATAACATAAGATTCTGACTTTTACCT
CCCTCCCTAACGCTTCTTCTAGCTAGTGGTATAGTAGAGAGGGGAGTAGGAACTGGCTGA
ACAGTTTATCCTCCCCTATCGGGAGCAGTAGCCCACGCCGGAGCATCAGTAGATTTGGGC
ATTTTCTCCCTCCACCTTGCCGGTGTGTCATCAATTCTAGGAGCCGTAAATTTTATTACA
ACAGTAATTAATATACGGTCTTCAGGTATAACATTCGACCGAATACCATTATTTGTGTGG
TCTGTATTTATTACTGCCATTTTACTCCTACTTTCCCTTCCCGTACTAGCTGGGGCCATT
ACTATACTCCTTACTGATCGTAATTTGAACACATCGTTCTTTGACCCAGTAGGAGGCGGA
GATCCAATTCTCTACCAACACCTAT
>MB7
CTGATTGGAGATGACCAAATTTATAATGTAGTCGTAACAGCCCACGCTTTTGTGATAATT
TTCTTTATAGTTATGCCCATTATAATTGGAGGATTCGGAAACTGGCTCGTTCCCATTATG
TTAGGTGCCCCGGATATAGCATTTCCTCGGATGAATAACATAAGATTCTGACTTTTACCT
CCCTCCCTAACGCTTCTTCTAGCTAGTGGTATAGTAGAGAGGGGAGTAGGAACTGGCTGA
ACAGTTTATCCTCCCCTATCGGGAGCAGTAGCCCACGCCGGAGCATCAGTAGATTTGGGC
ATTTTCTCCCTCCACCTTGCCGGTGTGTCGTCAATTCTAGGAGCCGTAAATTTTATTACA
ACAGTAATTAATATACGGTCTTCAGGTATAACATTCGACCGAATACCATTATTTGTGTGG
TCTGTATTTATTACTGCCATTTTACTCCTACTTTCCCTTCCCGTACTAGCTGGGGCCATT
ACTATGCTCCTTACTGATCGTAATTTGAACACATCGTTCTTTGACCCAGTAGGAGGCGGA
GATCCAATTCTCTACCAACACCTAT
>MB8
CTGATTGGAGATGACCAAATTTATAATGTAGTCGTAACAGCCCACGCTTTTGTGATAATT
TTCTTTATAGTTATGCCCATTATAATTGGAGGATTCGGAAACTGGCTCGTTCCCATTATG
TTAGGTGCCCCGGATATGGCATTTCCTCGGATGAATAACATAAGATTCTGACTTTTACCT
CCCTCCCTAACGCTTCTTCTAGCTAGTGGTATAGTAGAGAGGGGAGTAGGAACTGGCTGA
ACAGTTTATCCCCCCCTATCGGGAGCAGTGGCCCACGCCGGAGCATCAGTAGATTTGGGC
ATTTTCTCCCTCCACCTTGCCGGTGTGTCATCAATTCTAGGAGCCGTAAATTTTATTACA
ACAGNAATTAATATACGGTCTTCAGGTATAACATTCGACCGAATACCATTATTTGTGTGG
TCTGTATTTATTACTGCCATTTTACTNCTACTTTCCCTTCCCGTACTAGNTGGGGCNATT
ACTATGCTCCTTACNGATCGTAATTTGAACACATCATTCTTTGACCCAGTAGGAGGGGGA
GATCCAATTCTCTANCAACACCTAT
>J_lal
CTGATCGGAGACGATCAAATTTACAACGTAGTAGTAACTGCCCACGCATTTGTAATAATT
TTTTTTATGGTAATGCCAATTATAATTGGGGGGTTTGGAAACTGGTTAGTACCTCTAATA
TTGGGAGCCCCAGACATGGCCTTTCCTCGTATAAACAACATAAGATTTTGACTTTTACCC
CCCTCTCTAACACTTTTGCTAACTAGTGGTATAGTAGAAAGAGGCGTGGGGACGGGTTGA
ACAGTATACCCTCCCCTAGCAGCAGCCGTGGCGCACGCCGGGGCCTCAGTAGATCTTGGG
ATTTTCTCACTTCACTTAGCTGGTGTTTCTTCTATTTTAGGGGCTGTGAATTTCATAACC
ACAGTTATTAACATACGGTCTTCAGGAATAACTATAGACCGCATACCTTTATTTGTTTGG
ACCGTATTCATCACAGCTATCTTGCTACTTTTATCTCTTCCAGTTCTAGCCGGGGCTATT
ACAATACTACTCACCGACCGAAATCTAAACACTTCTTTTTTTGACCCCGCTGGAGGAGGA
GACCCAaAACTATACCAACATCTCT
>J_paul
CTAATCGGAGACGATCAGATTTACAACGTAGTAGTAACTGCTCACGCATTTGTAATAATT
TTTTTTATAGTGATGCCAATTATAATTGGGGGGTTTGGAAATTGATTAGTGCCTCTAATA
CTGGGGGCCCCAGACATAGCTTTTCCTCGTATAAACAACATAAGATTTTGACTCCTACCG
CCTTCTCTAACACTTCTACTGACTAGTGGTATAGTAGAAAGAGGTGTCGGAACAGGTTGA
ACAGTCTACCCTCCCCTAGCAGCAGCCGTAGCTCACGCCGGGGCCTCAGTAGACCTTGGA
ATTTTTTCACTTCACTTAGCTGGTGTTTCTTCTATCTTAGGGGCTGTAAATTTCATAACT
ACAGTTATTAACATGCGGTCTTCAGGAATAACTATAGACCGCATACCTTTATTTGTTTGG
TCCGTATTCATCACAGCTATCTTACTACTTTTATCTCTTCCAGTTCTAGCCGGAGCTATT
ACTATATTGCTCACAGACCGAAATCTGAACACTTCTTTTTTTGACCCTGCCGGGGGAGGA
GACCCGGTACTGTACCAACATCTCT
>P_gil
TTAATCGGGGACGATCAAATTTACAATGTAGTTGTAACAGCACACGCATTCGTTATAATT
TTTTTTATAGTAATGCCCATTATAATTGGAGGATTTGGGAATTGATTAGTGCCTTTAATA
TTAGGTGCCCCAGATATAGCTTTCCCACGAATAAATAATATAAGATTTTGACTTTTACCA
CCATCTCTTACACTATTATTAGCAAGAGGAATAGTTGAAAGAGGAGTAGGCACCGGTTGA
ACTGTTTATCCTCCCCTTTCAGCTGCTGTCGCCCACGCAGGTGCTTCAGTAGATCTGGGA
ATTTTCTCACTCCACTTAGCAGGTGTCTCATCTATTCTTGGAGCTGTTAATTTCATAACT
ACCATCATTAACATACGGCCAGCTGGTATAACCTTTGACCGTATGCCACTCTTCGTATGA
TCAGTTTTTATCACCGCTATTTTACTCTTATTATCCCTACCCGTGTTAGCTGGAGCTATT
ACCATACTTTTAACAGACCGAAACCTAAATACCTCCTTTTTCGACCCAGCTGGAGGAGGA
GACCCTGTCTTATACCAACACTTAT
>P_long
TTTATTGGAGACGACCAAATTTACAACGTGGTAGTGACCGCTCACGCTTTCATTATAATT
TTCTTTATGGTTATACCTATTATAATCGGAGGATTTGGGAACTGATTAGTTCCAATCATA
TTAGGAGCCCCTGATATAGCTTTTCCTCGAATGAATAACATAAGGTTTTGACTCCTCCCC
CCGTCCCTAACCCTGCTTCTAGCCGGAGGTGCAGTCAAAAGAGGTGTTGGAACTGGTTGA
ACAGTTTACCCTCCTTTATCGGGCGGTGTTGCACACGCAGGGGCATCAGTAGATCTAAGG
ATTTTCTCGCTCCACCTGGCCGGGGTTTCATCCATTTTAGGCGCCGTTAATTTTATTACC
ACAGTGATTAACATGCGCTCTTCCGGCATAACCCTTGATCGGATGCCACTATTTGAATGA
TCAGTTTTCATTACAGCCATCTTACTTTTACTGTCTCTGCCTGTCCTAGCTGGAGCTATT
ACCATACTTCTTACTGATCGGAATTTAAATACCTCCTTTTTTGACCCAATAGGAGGaGGA
GATCCAATTCTCTACCAACATCTGT
>P_versi
CTAATTGGAGATGATCAAATTTACAATGTAGTAGTGACAGCCCATGCTTTCGTAATAATT
TTCTTTATAGTAATGCCTATTATAATTGGTGGATTTGGTAATTGACTTGTTCCAATTATA
CTAGGTGCTCCAGATATGGCATTTCCCCGAATAAACAACATAAGATTCTGACTCTTACCA
CCGTCTCTAACACTTCTCCTAGCCAGTGGTATAGTAGAAAGAGGAGTCGGAACTGGTTGA
ACAGTGTACCCACCTCTTTCGGCCGCGGTAGCCCATGCTGGTGCATCAGTAGATCTTGGT
ATTTTCTCACTCCACCTAGCCGGTGTATCCTCAATCCTAGGTGCCGTAAACTTTATTACA
ACAGTAATTAACATACGATCCTCAGGTATAACATTCGACCGGATACCTTTATTCGTATGA
TCAGTTTTCATTACCGCCATCCTGCTACTCCTATCTCTCCCAGTACTAGCAGGAGCTATT
ACAATACTCCTTACAGATCGTAACCTGAATACATCATTCTTTGATCCAGTAGGCGGAGGA
GACCCCATTCTATATCAGCATTTAT
