# Supplementary material for: A molecular phylogeny of the spiny lobster Panulirus homarus highlights a separately evolving lineage from the Southwest Indian Ocean
Source: PeerJ. 2017 May 25;5:e3356. doi: 10.7717/peerj.3356 (PMC5446773; doi:10.7717/peerj.3356)
Supplement: Supplemental Information 13 [file peerj-05-3356-s013.fasta]

>ASH4
GAATTTTTATTTCAAAGTGAACCTTACAACAAGATCCATTAATTTAAATTTAAAATTACC
AAATAATTAATAACGTCCGATAGTTTAATAGAAAATTTAATTTAAACGGCTCGGACAATA
ATTTAAGTTCAGTCAATATTCCAACCATAAGACTATTTTATTATATATACATTTAAATAA
ATGTAATTATATTTTTCACAATAAGTAAAGAGTCAAATTTTATACAACAATACAAAAAAA
TATAAAACCAAGGTATATCTTATGGTCAGATTTATAAAACAATGAGAAAGATTAAAAGAA
TCTTGAAGTTCTATGGTGAGCTATCCAAAAATCACTATATTGGAGATGACTCCCAGAGAA
ACCCCCTACTTTTGCTTGCAAGAAAGTAGCAGGGGTTTCTCTCGGAGTCATCCACATATA
CCAGTTATAAATTTTTATAATTATTTTAGGTAAATATAAATTGTAATTAGATTATAACAA
CTTTTAATCCCAGACTAAAATAATATATATAACATACCTTAGTTTCAAATTTATTTACTT
A
>ASH8
GAATTTTTATTTCAAAGTGAACCTTACAACAAGATCCATTAATTTAAATTTAAAATTACC
AAATAATTAATAGCGTCCGATAGTTTAATAGAAAATTTAATTTAAACGGCTCGGACAATA
ATCTAAATTCAGTCAATATTCCAATTATAAGACTATTTTATTATATATACATTTAAACAA
ATGTAATTATATTCTTCACAATAAGTAAAGAGTCAAATTTTATACAACAATACAAAAAAA
TATAAAACCAAAGTATATCTTATGGTCAGATTTATAAAACAATGAGAAAGATTAAAAGAA
TCTTGAAGTTCTATGGTGAGCTATCCAAAAATCACTATATTGGAGATGACTCCCAGAGAA
ACCCCCTACTTTTGCTTGCAAGAAAGTAGCAGGGGTTTCTCTCGGAGTCATCCACATATA
CCAGTTATAAATTTTTATAATTATTTTAGGTAAATATAAATTGTAATTAGATTATAATAA
CCTTTAATCCCAGACTAAAATAATATATATAACATACCTTAACTTCAAATTTATTTACTT
A
>MI1
GAATTTTCATTTCAAAGTAGACCTTACAACAAGATCCATTAATTTAAATTTAAAATTACC
AAATAATTAATAGCGTCCGATAGTTTAATAGAAAATTTAATTTAAACGGCTTGCACAATA
ATTTAAGTTCAGTCAGTATTCCAATTATAAGACTATTTTATTATATATACATTTAAACAA
ATGTAATTATATTTTTCACAATAAGTAAAGAGTCAAATTTTATACAACAATACAAAAAAA
TATAAAACCAAAGTATATCTTATGGTCAGATTTATAAATCAATGAGAAAGATTAAAAGAA
TCTTGAAGTTCTATGGAGAGCTATCTAAAAATCGCTATATTGGAGATGACTCCCAGAGAA
ACCCCCTACTTTTGCTTGCAAGAAAGTAGCAGGGGTTTCTCTCGGAGTCATCCACATATA
CCAGTTATAAATTTTTATAATTATTTTAGGTAAATATAAATTGTAATTAGATTATAACAA
CCTTTAATCCCAGACTAAAATAATATATATAACGTACCTTAGTTTCAAATTTATTTACTT
A
>MI11
GAATTTTTATTTCAAAGTGGACCTTACAACAAGATCCATTAATTTAAATTTAAAATTACC
AAATAATTAATAGCGTCCGATAGTTTAATAGAAAATTTAATTTAAACGGCTCGGACAATA
ATCTAAATTCAGTCAATATTCCAATTATAAGACTATTTTATTATATATACATTTAAACAA
ATGTAATTATATTTTTCACAATAAGTAAAGAGTCAAATTTTATACAACAATACAAAAAAA
TATAAAACCAAAGTATATCTTATGGTCAGATTTATAAAACAATGAGAAAGATTAAAAGAA
TCTTGAAGTTCTATGGTGAGCTATCCAAAAATCACTATATTGGAGATGACTCCCAGAGAA
ACCCCCTACTTTTGCTTGCAAGAAAGTAGCAGGGGTTTCTCTCGGAGTCATCCACATATA
CCAGTTATAAATTTTTATAATTATTTTAGGTAGATATAAATTGTAATTAGATTATAACAA
CCTTTAATCCCATACTAAAATAATATATATAACATACCTTAGCTTCAAATTTATTTACTT
A
>YEM2
GAATTTTTATTTCAAAGTGAACCTTACAACAAGATCCATTAATTTAAATTTAAAATTACC
AAATAATTAATAGCGTCCGATAGTTTAATAGAAAATTTAATTTAAACGGCTCGGACAATA
ATCTAAGTTCAGTCAATATTCCAATTATAAGGCTATTTTATTATATATACATTTAAACAA
ATGTAATTATATTCTTCACAATAAGTAAAGAGTCAAATTTTATACAACAATACAAAAAAA
TATAAAACCAAAGTATATCTTATGGTCAGATTTATAAAACAATGAGAAAGATTAAAAGAA
TCTTGAAGTTCTATGGTGAGCTATCCAAAAATCACTACATTGGAGATGACTCCCAGAGAA
ACCCCCTACTTTTGCTTGCAAGAAAGTAGCAGGGGTTTCTCTCGGAGTCATCCACATATA
CCAGTTATAAATTTTTATAATTATTTTAGGTGAATATAAATTGTAATTAGATTATAACAA
CTCTTAATCCCAGACTAAAATAATATATATAACATACCTTAGCTTCAAATTTATTTACTT
A
>YEM10
GAATTTTTATTTCAAAGTGAACCTTACAACAAGATCCATTAATTTAAATTTAAAATTACC
AAATAATTAATAGCGTCCGATAGTTTAATAGAAAATTTAATTTAAACGGCTCGGACAATA
ATCTAAGTTCAGTCAATATTCCAATTATAAGACTATTTTATTATATATACATTTAAACAA
ATGTAATTATATTCTTCACAATAAGTAAAGAGTCAAATTTTATACAACAATACAAAAAAA
TATAAAACTAAAGTATATCTTATGGTCAGATTTATAAAGCAATGAGAAAGATTAAAAGAA
TCTTGAAGTTCTATGGTGAGCTATCCAAAAATCACTATATTGGAGATGACTCCCAGAGAA
ACCCCCTACTTTTGCTTGCAAGAAAGTAGCAGGGGTTTCTCTCGGAGTCATCCACATATA
CCAGTTATAAATTTTTATAATTATTTTAGGTAAATATAAATTGTAATTAGATTATAATAA
CCTTTAATCCCAGACTAAAATAATATATATAACATACCTTAGCTTCAAATTTATTTACTT
A
>KEN4
GAATTTTTATTTCAAAGTGAACCTTACAACAGGATCCATTAATTTAAATTTAAAATTACC
AAATAATTAATAGCGTCCGATAGTTTAATAGAAAATTTAATTTAAACGGCTTAGACAATA
ATTTAAGTTCAGTCAATATTCCAATTATAAGATTATTTTATTATATATACATTTAAATAA
ATGTAATTATATTTTTCACAATAAGTAAAGAGTCAAATTTTATACAACAATACAAAAAAA
TATAAAACCAAGGTATATCTTATGGTTAGATTTATAAAACAATGAGAAAGATTAAAAGAA
TCCTGAAGTTCTATGGAGAGCTATCTAAAAATCACTATATTGGAGATGACTCCCAGAGAA
ACCCCCTACTTTTGCTTGCAAGAAAGTAGCAGGGGTTTCTCTCGGAGTCATCCACATATA
CCAGTTATAAATTTTTATAATTATTTTAGGTGGATATAAATTGTAATTAGATTATAACAA
TTTTTAATCCCAGACTAAAATAATATATATAACATACCTTAGTTTCAAATTTATTTACTT
A
>KEN13
GAATTTTTATTTCAAAGTGAACCTTACAACAGGATCCATTAATTTAAATTTAAAATTACC
AAATAATTAATAGCGTCCGATAGTTTAATAGAAAATTTAATTTAAACGGCTTAGACAATA
ATTTAAGTTCAGTCAATATTCCAATTATAAGATTATTTTATTATATATACATTTAAATAA
ATGTAATTATATTTTTCACAATAAGTAAAGAGTCAAATTTTATACAACAATACAAAAAAA
TATAAAACCAAGGTATATCTTATGGTTAGATTTATAAAGCAATGAGAAAGATTAAAAGAA
TCCTGAAGTTCTATGGAGAGCTATCTAAAAATCACTATATTGGAGATGACTCCCAGAGAA
ACCCCCTACTTTTGCTTGCAAGAAAGTAGCAGGGGTTTCTCTCGGAGTCATCCACATATA
CCAGTTATAAATTTTTATAATTATTTTAGGTGGATATAAATTGTAATTAGATTATAACAA
TCTTTAATCCCAGATTAAAATAATATATATAACATACCTTAGTTTCAAATTTATTTACTT
A
>KB1
GAATTTCTATTTCAAAGTGAACCTTACAACAAGATCCATTAATTTAAATTTAAAATTACC
AAATAATTAATAGCGTCCGATAGTTTAATAGAAAATTTAATTTAAACGGCTCGGACAATA
ATTTAAGTTCAGCCAATATTCCAATTATAAGACTATTTTATTATATATACATTTAAACAA
ATGTAATTATATTCTTCACAATAAGTAAAGAGTCAAATTTTATACAACAATACAAAAAAA
TATAAAACCAAAGTATATCTTATGGTCAGATTTATAAAACAATGAGAAAGATTAAAAGAA
TCTTGAAGTTCTATGGTGAGCTATCCAAAAATCACTATATTGGAGATGACTCCCAGAGAA
ACCCCCTACTTTTGCTTGCAAGAAAGTAGCAGGGGTTTCTCTCGGAGTCATCCACATATA
CCAGTTATAAATTTTTATAATTATTTTAGGTGAATATAAATTGTAATTAGATTATAACAA
CTTTTAATCCCAGACTAAAATAATATATATAACATACCTTAGCTTCAAATTTATTTACTT
A
>KB2
GAATTTTTATTTCAAAGTGAACCTTACAACAGGATCCATTAATTTAAATTTAAAATTACC
AAATAATTAATAGCGTCCGATAGTTTAATAGAAAATTTAATTTAAACGGCTTGGACAATA
ATTTAAGTTCAGTCAATATTCCAATTATAAAGTTATTTTATTATATATACATTTAAATAA
ATGTAATTATATTTTTCACAATAAGTAAAGAGTCAAATTTTATACAACAATACAAAAAAA
TATAAAACCAAGGTATATCTTATGGTTAGATTTATAAAATAATGAGAAAGATTAAAAGAA
TCCTGAAGTTCTATGGAGAGCTATCTAAAAATCACTACATTGGAGATGACTCCCAGAGAA
ACCCCCTACTTTTGCTTGCAAGAAAGTAGCAGGGGTTTCTCTCGGAGTCATCCACATATA
CCAGTTATAAATTTTTATAATCATTTTAGGTGAATATAAATTGTAATTAGATTATAACAA
CCTTTAATCCCAGACTAAAATAATATACATAACATACCTTAGTTTCAAATTTATTTACTT
A
>KB8
GAATTTTTATTTCAAAGTGAACCTTACAACAAGATACATTAATTTAAATTTAAAATTACC
AAATAATTAATAGCGTCCGATAGTTTAATAGAGAATTTAATTTAAACGGCTTGGACAATA
ATTTAAGTTCAGTCAATATTCCAATTATAAGACTATTTTATTATATATACATTTAAATAA
ATGTAATTATATTTTTCACAATAAGTAAAGAGTCAAATTTTATACAACAATACAAAAAAA
TATAAAACCAAAGTATATCTTATGGTTAGATTTATAAAATAATGAGAAAGATTAAAAGAA
TCTTGAAGTTCTATGGAGAGCCATCTAAAAATCGCTATATTGGAGATGACTCCCAGAGAA
ACCCCCTACTTTTGCTTGCAAGAAAGTAGCAGGGGTTTCTCTGGGAGTCATCCACATATA
CCAGTTATAAATTTTTATAATTATTTTAGGTGAATATAAGTTGTAATTAGATTATAACAA
TCTTTAATCCCAGACTAAAATAATATATGTAGCATACCTTAGTTTCAAATTTATTTACTT
A
>KB10
GAATTTTTATTTCAAGGTGAACCTTACAACAAGATCCATTAATTTAAATTTAAAATTACC
AAATAATTAATAGCGTCCGATAGTTTAATAGAAAATTTAATTTAAACGGCTCGGACAATA
ATTTAAGTTCAGTCAATATTCCAATTATAAGACTATTTTATTATATATACATTTAAACAA
ATGTAATTATATTTTTCACAATAAGTAAAGAGTCAAATTTTATACAACAATACAAAAAAA
TATAAAACCAAAGTATATCTTATGGTCAGATTTATAAAGCAATGAGAAAGATTAAAAGAA
TCTTGAAGTTCTATGGAGAGCTATCTAAAAATCACTATATTGGAGATGACTCCCAGAGAA
ACCCCCTACTTTTGCTTGCAAGAAAGTAGCAGGGGTTTCTCTCGGAGTCATCCACATATA
CCAGTTATAAATTTTTATAATTATTTTAGGTAAATATAAATTGTAATTAGGTTATAACAA
TCCTTAATCCTAGACTAAAATAATATATATAACGTACCTTAATTTCAAATTTATTTACTT
A
>ZV3
GAATTTTTATTTCAAAGTGAACCTTACAACAAGATCCATTAATTTAAATTTAAAATTACC
AAATAATTAGTAGCGTCCGATAGTTTAATAGAAAATTTAATTTAAACGGCTTGGACAATA
ATTTAAGTTCAGTCAGTATTCCAATTATAAGACTATTTTATTATATATACATTTAAATAA
ATGTAATTATATTTTTCACAATAAGTAAAGAGTCAAATTTTATACAACAATACAAAAAAA
TATAAAACCAAAGTATATCTTATGGTCAGATTTATAAAATAATGAGAAAGATTAAAAGAA
TCTTGAAGTTCTATGGAGAGCTATCTAAAAATCACTATATTGGAGATGACTCCCAGAGAA
ACCCCCTACTTTTGCTTGCAAGAAAGTAGCAGGGGTTTCTCTCGGAGTCATCCACATATA
CCAGTTATAAATTTTTATAATTATTTTAGGTAAATATAAGTCGTAATTAGATTATAATAA
CCTTTAATCCCAGACTAAGATAATATATATAACATACCTTAATTTCAAATTTATTTACTT
A
>ZV4
GAATTTTTATTTCAAAGTGAACCTTACAACAAGATCCATTAATTTAAATTTAAAATTACC
AAATAATTAATAACGCCCGATAGCTTAATAGAAAATTTAATTTAAACGGCTTGGGCAATA
ATTTAAGTTCACTCAATATTCCAATTATAAGGTTATTTTACTATATATACATTTAAACAA
ATGTAATTATATTTTTCACAATAAGTAAAGAGTCAAATTTTATACAACAATACAAAAAAA
TATAAAACCAAGGTATATCTTATGGTTAGATTTATAAAGTAATGAGAAAGATTAAAAGAA
TCCTGAAGTTCTATGGAGAGCTATCTAAAAATCACTATATTGGAGATGACTCCCAGAGAA
ACCCCCTACTTTTGCTTGCAAGAAAGTAGCAGGGGTTTCTCTCGGAGTCATCCACATATA
CCAGTTATAAATTTTTATAATCATTTTAGGTGAATATAAATTGTAATTAGATTATAACAA
CTTTTAATCCCAGACTAAAATAATATATATAACATACCTTAGTTTCAAATTTATTTACTT
A
>ZV5
GAATTTTTATTTCAAAGTGAACCTTACAACAGGATCCATTAATTTAAATTTAAAATTACC
AAATAATTAATAGCGTCCGATAGTTTAATAGAAAATTTAATTTAAACGGCTTAGACAATA
ATTTAAGTTCAGTCAATATTCCAATTATAAGATTATTTTATTATATATACATTTAAATAA
ATGTAATTATATTTTTCACAATAAGTAAAGAGTCAAATTTTATACAACAATACAAAAAAA
TATAAAACCAAGGTATATCTTATGGTTAGATTTATAAAACAATGAGAAAGATTAAAGGAA
TCCTGAAGTTCTATGGAGAGCTATCTAAAAATCACTATATTGGAGATGACTCCCAGAGAA
ACCCCCTACTTTTGCTTGCGAGAAAGTAGCAGGGGTTTCTCTCGGAGTCATCCACATATA
CCAGTTATAAATTTTTATAATTATTTTAGGTGGATATAAATTGTAATTAGGTTATAATAA
TCTTTAATCCCAGACTAAAATAATATATATAACATACCTTAGTTTCAAATTTATTTACTT
A
>ZV7
GAATTTTTACCCCAGAGTGAATGTTACAACAAGATTTGTTAATTTAAGTCCTAAATTACC
AGATAGTTGATAGCATCCGATGGTCTAATAAGAAACTTGATTTGATTGCTTAGGGCGATA
ATTGAAATTCAGTCAATATCTCGATTATTGCCTTATTTTATTATATATACATTTAAACAA
ATGTAATCATATTCTTCACAATAAGTAAAGAGTCAAATTTTATACAACAATACAAAAAAA
TATAAAACTAAAGTATATCTTATGGTCACATATATAAATCAATGAGAAAGATTAAAAGAA
TCTTGAAGTTCTATGGAGAGCTATCTAAAAATCGCTAGATTGGAGATGACTCCCAGGGAA
ACCCCCTACTTTTGCTTGCAAGAAAGTAGCAGGGGTTTCTCTCGGAGTCATCCACATATA
CCAGTTATAAATTTTTATAAGCATTTTACGTGAGTATAAGTCTTGACTGGGTTATAACGA
TTGATAATAATTACCTAAAATAGTATATATAACATACCTTAATTTCGAATATATTTACTT
A
>ZV10
GAATTTTTATTTCAAAGTGAACCTTACAACAAGATCCATTAATTTAAATTTAAAATTACC
AAATAATTAATAGCGTCCGATAGTTTAATAGAAAATTTAATTTAAACGGCTCGGACAATA
ATCTAAGTTCAGTCAATATTCCAATTATAAGACTATTTTATTATATATACATTTAAACAA
ATGTAATTATATTCTTCACAATAAGTAAAGAGTCAAATTTTATACAACAATACAAAAAAA
TATAAAACCAAAGTGTATCTTATGGTCAGACTTATAAAACAATGAGAAAAATTAAAAGAA
TCTTGAAGTTCTATGGTGAGCTATCCAAAAATCACTATATTGGAGATGACTCCCAGAGAA
ACCCCCTACTTTTGCTTGCAAGAAAGTAGCAGGGGTTTCTCTCGGAGTCATCCACATATA
CCAGTTATAAATTTTTATAATTATTTTAGGTGAATATAAATTGTAATTAGATTATAATAA
CCTTTAATCCCAGACTAAAATAATATATATAGCATACCTTAGCTTCAAATTTATTTACTT
A
>ZV14
CAATTTTTACCGCAAAGTGAATGTTGCAACGAGATTTGTTAATTTAAGTCTTAAATTACC
AAATAGTGGATAGCATCCGATGGTCTAATAAGAAACTTGATTTGATTGCTTAGGGCGATA
ATNNNNNNNNNNNNNNNNNNNNNNNNNNNNNNNNNNNNNNNNNNNNNNNNNNNNNNNNNN
NNNNNNNNNNNNNNNNNNNNNNNNNNNNNNNNNNNNNNNNNNNNNNNNNNNNNNNNNNNN
NNNNNNNNNNNNNNNNNNNNNNNNNNNNNNNNNNNNNNNNNNNNNNNNNNNNNNNNNNNN
NNNNNNNNNNNNNNNNNNNNNNNNNNNNNNNNNNNNNNNNNNNNNNNNNNNNNNNNNNNN
NNNNNNNNNNNNNNNNNNNNNNNNNNNNNNNNNNNNNNNNNNNNNNNNNNNNNNNNNNNN
NNNNNNNNNNNNNNNNNNNNNNNNNNNNNNNNNNNNNNNNNNNNNNNNNNNNNNNNNNNN
NNNNNNNNNNNNNNNNNNNNNNNNNNNNNNNNNNNNNNNNNNNNNNNNNNNNNNNNNNNN
N
>ZV15
GAATTTTTACCGCAAGGTGAATGTTACAACAAGATTTGTTAATTTAAGTCTTAAATTACC
AAATAGTTGATAGCATCCGATGGTCTAATAAGAAACTTGATTTGATTGCTTAGGGCGATA
ATTGAAGTTCAACCAATGTCTCAATTATTGCCTTATTTTATTATATATACATTTAAACAA
ATGTAATCATATTCTTCACAATAAGTAAAGAGTCAAATTTTATACAACAATACAAAAAAA
TATAAAACTAAGGTATATCTTATGGTCATATATATAAATCAATGAGAAAGATTAAAAGAA
TCTTGAAGTTCTATGGAGAGCTATCTAAAAATCGCTAGATTGGAGATGACTCCCAGGGAA
ACCCCCTACTTTTGCTTGCAAGAAAGTAGCAGGGGTTTCTCTCGGAGTCATCCACATATA
CCAGTTATAAATTTTTATAAGCATTTTACGCGAGTATAAGTCTTGACCAGATTATAACGA
CTAATAATAATTGCTTAAAATAATATATATAACATACCTTAATTTCGAATATATTTACTT
A
>CH2
GAATTTTTACCGCAGAAGGAATGTTACAACGAGATTTGTTAATTTAAGTCTTAAATTACC
AAATAGTTGATAGCATCCGATGGTCTAATAAGAAACTTGATTTGATTGCTTAGGGCGATA
ATTGAAATTCAGTCAATATCTCGATTATTGCTTTATTTTATTATATATGCATTTAAACAA
ATGTAATCATATTCTTCACAATAAGTAAAGAGTCAAATTTTATACAACAATACAAAAAAA
TATAAAACTAAGGTATATCTTATGGTCATATATATAAATCAATGAGAAAGATTAAAAGAA
TCTTGAAGTTCTATGGAGAGTTATCTAAAAATCGCTAGATTGGAGATGACTCCCAGGGAA
ACCCCCTACTTTTGCTTGCAAGAAAGTAGCAGGGGTTTCTCTCGGAGTCATCCACATATA
CCAGTTATAAATTTTTATAAGCATTTTACGTGAGTATAAGTCTTGACTAAGTTATAACGA
CCAATAATAATTGCTTAAAATAATATATATAACATACCTTAATTTCAAATATATTTACTT
A
>CH3
GAATTTTTGCCCCAAAGTGAGTGTTACAACAAGATTTGTTAATTTAAGTCTTAAGTTACC
AAATAGTTGATAGCATCCGATAGTCTAATAAGAAACTTGATTTGATTGCTTAGGGCGATA
ATTGAAGTTCAACCAATATCCCGATTATTGCCTTATTTTATTATATATACATTTAAACAA
ATGTAATTATATTCTTCACAATAAGTAAAGAGTCAAATTTTATACAACAATACAAAAAAA
TATAAAACTAAGGTATATCTTATGGTCATGTATATAAATCAATGAGAAAGATTAAAAGAA
TCTTGAAGTTCTATGGAGAGTTATCCAAAAATCGCTAGATTGGAGATGACTCCCAGGGAA
ACCCCCTACTTTTGCTTGCAAGAAAGTAGCAGGGGTTTCTCTCGGAGTCATCCACATATA
CCAGTTATAAATTTTTATAAGCATTTTACGCGAGTATAAGTCTTGACTAGGTTATAACGA
CTAATAATAATTGCCTAAAATAATATATATAACATACCTTAATTTCGAATATATTCACTT
A
>CH5
GAATTTTTACCGCAAGGTGGATGTTACAACAAGATTTGTTAATTTAAGTCTTAAATTACC
AAATAGTTGATAGCATCCGATGGTCTAATAAGAAACTTGATTTGATTGCTTAGGGCGATA
ATTGAAGTTCAACCAATATCTCGATTATTGCCTTATTTTATTATATATACATTTAAACAA
ATGTAATTATATTCTTCACAATAAGTAAAGAGTCAAATTTTATACAACAATACAAAAAAA
TATAAAACTAAAGTATATCTTATGGTCATATATATAAATCAATGAGAAAGATTAAAAGAA
TCTTGAAGTTCTATGGAGAGCTATCTAAAAATCGCTAAATTGGAGATGACTCCCAGGGAA
ACCCCCTACTTTTGCTTGCAAGAAAGTAGCAGGGGTTTCTCTCGGAGTCATCCACATATA
CCAGTTATAAATTTTTATAAGCATTTTACGCGAGTATAAGTCTTGACCAGATTATAACGA
CTAATAATAATTGCCTAAAATAATATATATAACATACCTTAATTTCGAATATATTTACTT
A
>XX1
GAATTTTTGCCCCAAAGTGAGTGTTACAACAAGATTTGTTAATTTAAGTCTTAAGTTACC
AAATAGTTGATAGCATCCGATAGTCTAATAAGAAACTTGATTTGATTGCTTAGGGCGATA
ATTGAAGTTCAACCAATATCTCGATTATTGCCTTATTTTATTATATATACATTTAAACAA
ATGTAATTATATTCTTCACAATAAGTAAAGAGTCAAATTTTATACAACAATACAAAAAAA
TATAAAACCAAGGTATATCTTATGGTCATATATATAAATCAATGAGAAAGATTAAAAGAA
TCTTGAAGTTCTATGGAGAGTTGTCCAAAAATCGCTAGATTGGAGATGACTCCCAGGGAA
ACCCCCTACTTTTGCTTGCAAGAAAGTAGCAGGGGTTTCTCTCGGAGTCATCCACATATA
CCAGTTATAAATTTTTATAAGCATTTTACGCGAGTATAAGTCTTGACTAGGTTATAACGA
CTAATAATAATTGCTTAAAATAATATATATAACATACCTTAATTTCGAATATATTTACTT
A
>XX4
GAATTTTTACCCCAAGGTGAATGTTACAACAGGATTTGGTAATTTAAGTCTTAAATTACC
AAATAGTTGATAGCATCCGATGGTCTAATAAGAAACTTGATTTGATTGCTTAGGGCGATA
ATTGAAGTTCAACCAATATCTCGATTATTGCCTTATTTTATTATATATACATTTAAACAA
ATGTAATTATATTCTTCACAATAAGTAAAGAGTCAAATTTTATACAACAATACAAAAAAA
TATAAAACTAGGGTATATCTTATGGTCATATATATAAATCAATGAGAAAGATTAAAAGAA
TCTTGAAGTTCTATGGAGAGCTATCTAAAAATCGCTAGATTGGAGATGACTCCCAGGGAA
ACCCCCTACTTTTGCTTGCAAGAAAGTAGCAGGGGTTTCTCTCGGAGTCATCCACATATA
CCAGTTATAAATTTTTATAAGCATTTTACGCGAGTATAAGTCTTGACCGGGTTATAACGA
CTAATAATAATTGCCTAGAATAATATATATAACATACCTTAATTTCGAATATATTTACTT
A
>XX6
GAATTTTTATTTCAAAGTGAACCTTACAACAAGATCCATTAATTTAAATTTAAAATTACC
AAATAATTAATAGCGTCCGATAGTTTAATAGAAAATTTAATTTAAACGGCTTGGGCAATA
ATTTAAGTTCAGTCAGTATTCCAATTATAAGACTATTTTATTATATATACATTTAAACAA
ATGTAATTATATTTTTCACAATAAGTAAAGAGTCAAATTTTATACAACAATACAAAAAAA
TATAAAACCAAAGTATATCTTATGGTCAGATTTATAAAACAATGAGAAAGATTAAAAGAA
TCTTGAAGTTCTATGGAGAGCTATCTAAAAATCGCTATATTGGAGATGACTCCCAGAGAA
ACCCCCTACTTTTGCTTGCAAGAAAGTAGCAGGGGTTTCTCTCGGAGTCATCCACATATA
CCAGTTATAAATTTTTATAACCATTTTAGGTAAATATAAATTGTAATTAGATTATAACAA
CCTTTAATCCCAAACTAAAATAATATACATAACATACCTTAATTTCAAATTTATTTACTT
A
>XX9
GAATTTTTGCCCCAGGGTGAATGTTACAACAAGATTTGTTAATTTAAGTCTTAAATTACC
AAATAGTTGATAGCATCCGATGGTCTAATAAGAAACTTGATTTGATTGCTTAGGGCGATA
ATTGGAGTTCAACCAATATCTCGATTATTGCCTTATTTTATTATATATACATTTAAATAA
ATGTAATTATATTCTTCACAATAAGTAAAGAGTCAAATTTTATACAACAATACAAAAAAA
TATAAAACTAAGGTATATCTTATGGTCACATATATAAATCAATGAGAAAGATTAAAAGAA
TCTTGAAGTTCTATGGAGAGCTATCTAAAAATCGCTAGATTGGAGATGACTCCCAGGGAA
ACCCCCTACTTTTGCTTGCAAGAAAGTAGCAGGGGTTTCTCTCGGAGTCATCCACATATA
CCAGTTATAAATCTTTATAAGCATTTTACGCGAGTATAAGTCCTGACTAGATCATAACGA
CCAATAATAATTGCCTAGAATAATATATATAACATACCTTAATTTCGAATATATTTACTT
A
>XX10
GAATTTTTACCGCAGAGTGAATGTAACAACAAGGTTTGTTAATTTAAGTCTTAAATTACC
AAATAGTTGATAGCATCCGATGGTCTAATAAGAAAATTGATTTGATTGCTTAGGGCGATA
ATTGAAATTCAATCAATATCTCGATTATTGCTTTATTTTACTATATATACATTTAAACAA
ATGTAATTATATTCTTCACAATAAGTAAAGAGTCAAATTTTATACAACAATACAAAAAAA
TATAAAACTAAAGTATATCTTATGGTCACATATATAAATCAATGAGAAAGATTAAAAGAA
TCTTGAAGTTCTATGGAGAGCTATCTAAAAATCGCTAGATTGGAGATGACTCCCAGGGAA
ACCCCCTACTTTTGCTTGCAAGAAAGTAGCAGGGGTTTCTCTCGGAGTCATCCACATATA
CCAGTTATAAATTTTTATAAGCATTTTACGTAAGTATAAGTCCTGACTAAGTTATAACGA
CTAATAATAATTGCTTGAGATAATATATATAACATACCTTAATTTCGAATATATTTACTT
A
>FD3
GAATTTTTACCGCAGAGTGAATGTTACAACAAGATTTGTTAATTTAAGTCTTAAATTACC
AAATAGTTGATAGCATCCGATGGTCTAATAAGAAACTTGATTTGATTGCTTAGGGCGATA
ATTGAAGTTCAATCAATATCTCGATTATTGCCTTATTTTACTATATATACATTTAAACAA
ATGTAATTATATTCTTCACAATAAGTAAAGAGTCAAATTTTATACAACAATACAAAAAAA
TATAAAACTAAGGTATATCTTATGGTCACATATATAAATCAATGAGAAAGATTAAAAGAA
TCTTGAAGTTCTATGGAGAGCTATCTAAAAATCGCTAGATTGGAGATGACTCCCAGGGAA
ACCCCCTACTTTTGCTTGCAAGAAAGTAGCAGGGGTTTCTCTCGGAGTCATCCACATATA
CCAGTTATAAATTTTTATAAGCATTTTACGTGAGTATAAGTCTTGACCAGATTATAACGA
CTAATAATAATTGCCTAAAATAATATATATAACATACCTTAATTTCGAATATATTTACTT
A
>FD7
GAATTTTTGCCCCAGGGTGAATGTTACAACAGGATTTGTTAATTTAAGTCTTAAATTACC
AAATAGTTGATAGCGTCCGATGGTCTAATAAGAAACTTGATTTGATTGCTTAGGGCGATA
ATTGAAGTTCAACCAATATCTCGATTATTGCCTTATTTTATTATATATACATTTAAACAA
ATGTAATTATATTCTTCACAATAAGTAAAGAGTCAAATTTTATACAACAATACAAAAAAA
TATAAAACTAAGGTATATCTTATGGTCATATATATAAATCAATGAGAAAGATTAAAAGAA
TCTTGAAGTTCTATGGGGAATTATCTAAAAATCGCTAGATTGGAGATGACTCCCAGGGAA
ACCCCCTACTTTTGCTTGCGAGAAAGTAGCAGGGGTTTCTCTCGGAGTCATCCACATATA
CCAGTTATAAATTTTTATAAGCATTTTACGTGAGTATAAGTCTTGACTAGATTATAACGA
CCAATAATAATTGCCTAAAATAATATATATAACATACCTTAATTTCGAATATATTTACTT
A
>FD8
GAATTTTTACCCCAGAGTGAATGTTACAACAAGATTTGTTAATTTAAGCCCTAAATTACC
AAATAGTTGATAGCATCCGATGCTCTAATAAGAAACTTGATTTGATTGCTTAGGGCGATA
ATTGAAATTCAATCAATATCTCGATTATTGCGTTATTTTATTATATATACATTTAAACAA
ATGTAATTATATTCTTCACAATAAGTAAAGAGTCAAATTTTATACAACAATACAAAAAAA
TATAAAACTAAGGTATATCTTATGGTCATATATATAAATCAATGAGAAAGATTAAAAGAA
TCTTGAAGTTCTATGGAGAGCTATCTAAAAATCACTAGATTGGAGATGACTCCCAGGGAA
ACCCCCTACTTTTGCTTGCAAGAAAGTAGCAGGGGTTTCTCTCGGAGTCATCCACATATA
CCAGTTATAAATCTTTATAAGCATTTTACGTGAGTATAAGTCCTGACTAAGTTATAACGA
CCAATAATAATTACCTAAAATAATATATATAACATACCTTAATTTCGAATATATTTACTT
A
>FD10
GAATTTTTACCGCAAGGTGAATGTTACAACAGGATTTGTTAATTTAAGTTTTAAATTACC
AAATAGTTGATAGCATCCGATGGTCTAATAAGAAACTTGATTTGATTGCTTAGGGCGATA
ATTGAAGTTGAACCAATATCTCGACTATTTCCTTATTTTACTATATATACATTTAAACAA
ATGTAATTATATTTTTCACAATAAGTAAAGAGTCAAATTTTATACAACAATACAAAAAAA
TATAAAACTAAAGTATATCTTATGGTCAGATATATAAATCAATGAGAAAGATTAAAAGAA
TCTTGAAGTTCTATGGAGAGCTATCTAAAAATCACTAGATTGGAGATGACTCCCAGGGAA
ACCCCCTACTTTTGCTTGCAAGAAAGTAGCAGGGGTTTCTCTCGGAGTCATCCACATATA
CCAGTTATAAATTTTTATAAGCATTTTACGCGAGTATAAGTCTTGACCAGATTATAACGA
CCAATAATAATTACCTAAAATAATATATATAACATACCTTAATTTCGGATATATTTACTT
A
>BR1
GAATTTTTACCCCAGAGTGAATGTTACAACAAGATTTGTTAATTTAAGCCTTAAATTACC
AAATAGTTGATTGCATCCGATGGTCTAATAAGGAACTTGATTTGATTGCTTAGGGCGATA
ATTGAAATTCAATCAATATCTCGATTATTGCCTTATTTTATTATATATACATTTAAACAA
ATGTAATTATATTCTTCACAATAAGTAAAGAGTCAAATTTTATACAACAATACAAAAAAA
TATAAAACTAAAGTATATCTTATGGTCATATATATAAATCAATGAGAAAAATTAAAAGAA
TCTTGAAGTTCTATGGAGAGCTATTTAAAAATCGCTAGATTGGAGATGACTCCCAGGGAA
ACCCCCTACTTTTGCTTGCAAGAAAGTAGCAGGGGTTTCTCTCGGAGTCATCCACATATA
CCAGTTATAAATCTTTATAAGCATTTTACGTGAGTATAAGTATTGACTAGGTTATAACGA
TTAATAATAATCACCTAAAATAGTATATATAACATACCTTAGTTTCAAATATATTTACTT
A
>BR2
GAATTTTTACCCCAGAGTGAATGTTACAACAAGATTTGTTAATTTAAGTCTTAAATTACC
AAATAGTTGATAGCATCCGATGGTCTAATAAGAAAATTGATTTGATTGCTTAGGGCGATA
ATTGAAATTCAGTCAATATCTCGATTATTGCTTTATTTTATTATATATACATTTAAACAA
ATGTAATTATATTCTTCACAATAAGTAAAGAGTCAAATTTTATACAACAATACAAAAAAA
TATAAAACTAAAGTATATCTTATGGTCATATATATAAATCAATGAGAAAGATTAAAAGAA
TCTTGAAGTTCTATGGAGAGCTATCTAAAAATCGCTAGATTGGAGATGACTCCCAGGGAA
ACCCCCTACTTTTGCTTGCAAGAAAGTAGCAGGGGTTTCTCTCGGAGTCATCCACATATA
CCAGTTATAAATTTTTATAAGCATTTTACGTGAGTATAAGTCTTGACTGGGTTATAACGA
CTAATAATAATTGCTTGAGATAATATATATAACATACCTTAATTTCGAATATATTTACTT
A
>BR3
GAATTTTTACCGCAGAGTGAATGTTACAACAAGATTTGTTAATTTAAGTCTTAAATTACC
AAATAGTTGATAGCATCCGATGGTCTAATAAGAAACTTGATTTGATTGCTTAGAGCGATA
ATTGAAGTTCAATCAATATCTCGATTATTGCCTTATTTTACTATATATACATTTAAACAA
ATGTAATTATATTCTTCACAATAAGTAAAGAGTCAAATTTTATACAACAATACAAAAAAA
TATAAAACTAAGGTATATCTTATGGTCATATATATAAATCAATGAGAAAGATTAAAAGAA
TCTTGAAGTTCTATGGAGAGCTATCTAAAAATCGCTAGATTGGAGATGACTCCCAGGGAA
ACCCCCTACTTTTGCTTGCAAGAAAGTAGCAGGGGTTTCTCTCGGAGTCATCCACATATA
CCAGTTATAAATTTTTATAAGCATTTTACGTGAGTATAAGTCTTGACCAGGTTATAACGA
CTAATAATAATCGCCTAAAATAATATATATAACATACCTTAATTTCGAATATATTTACTT
A
>BR4
GAATTTTTGCCCCGGGGTGAATGTTACAACAGGATTTGTTAATTTAAGTCTTAAATTACC
AAATAGTTGATAGCGTCCGATGGTCTAATAAGAAACTTGATTTGATTGCTTAGGGCGATA
ATTGAAGTTCAACCAATATCTCGATTATTGCCTTATTTTATTATATATACATTTAAACAA
ATGTAATTATATTCTTCACAATAAGTAAAGAGTCAAATTTTATACAACAATACAAAAAAA
TATAAAACTAAGGTATATCTTATGGTCACATATATAAATAAATGAGAAAGATTAAAAGAA
TCTTGAAGTTCTATGGGGAATTATCTAAAAATCGCTAGATTGGAGATGACTCCCAGGGAA
ACCCCCTACTTTTGCTTGCGAGAAAGTAGCAGGGGTTTCTCTCGGAGTCATCCACATATA
CCAGTTATAAACTTTTATAAGCATTTTACGCGAGTATAAGTCTTGACTGGATTATAACGA
CTAATAATAATTGCCTAAAATAATATATATAACATACCTTAATTTCGAATATATTTACTT
A
>BR5
GAATTTTTACCCCAGAATGAATGTTACAACAAGATTTGGTAATTTAAGTCTTAAATTACC
AAATAGTTGATAGCATCCGATGGTCTAATAAGAAACTTGATTTGATTGCTTAGGGCGATA
ATTGAAATTCAATCAATATCTCGATTATCACCTTATTTTACTATATATACATTTAAACAA
ATGTAATCATATTTTTCACAATAAGTAAAGAGTCAAATTTTATACAACAATACAAAAAAA
TATAAAACTAAGGTATATCTTATGGTCATATATATAAATCAATGAGAAAGATTAAAAGAA
TCTTGAAGTTCTATGGAGAGCTATCCAAAAATCGCTAGATTGGAGATGACTCCCAGGGAA
ACCCCCTACTTTTGCTTGCAAGAAAGTAGCAGGGGTTTCTCTCGGAGTCATCCACATATA
CCAGTTATAAATTTTTATAAGCATTTTACGTGAGTATAAGTCTTAACTGGATTATAACGA
CCAATAATAATTGCCTAGAATAATATATATAACATACCTTAATTTCGAATATATTTACTT
A
>TM2_
GAATTTTCACCCCGGGGTGAATGTTACAACAAGATTTGTTAATTTAAGTCTTAAATTACC
AAATAGTTGATAGCATCCGATGGTCTAATAAGAAACTTGATTTGATTGCTTAGGGCCATA
ATTGAAGTTTAACCAATATCTCGATTATTGTCTTATTTTATTATATATACATTTAAACAA
ATGTAATTATATTCTTCACAATAAGTAAAGAGTCAAATTTTATACAACAATACAAAAAAA
TATAAAACTAAGGTATATCTTATGGTCACATATATAAATCAATGAGAAAAGTTAAAAGGA
TCTTGAGGTTCTATGGGGAATTATTTAAAAATCACTAGATTGGAGATGACTCCCAGGGAA
ACCCCCTACTTTTGCTTGCAAGAAAGTAGCAGGGGTTTCTCTCGGAGTCATCCACATATA
CCAGTTATAAATTTTTATAAGCATTTTACGTGAGTATGAGTCCTGACTGGGTTATAACAA
CTAATAATAATTGCCTGGAATAATATATATAACATACCTTAATTTCGGATATGTTTACTT
A
>TM3
GAATTTTTACCCCCCGGCGAATGTTACAACAAGATTTGTTAATTTAAGTCTTAAATTACC
AAATAGTTGATAGCATCCGATGGTCTAATAAGAAAATTGATTTGATTGCTTAGGGCGATA
ATTGAAGTTCAACCAATATCTCGATTATTGCCTTATTTTATTATATATACATTTAAACAA
ATGTAATTATATTCTTCACAATAAGTAAAGAGTCAAATTTTATACAACAATACAAAAAAA
TATAAAACTAGGGTATATCTTATGGTCATATATATAAATCAATGAGAAAGATTAAAAGAA
TCTTGAAGTTCTATGGAGAGCTATCTAAAAATCGCTAAATTGGAGATGACTCCCAGGGAA
ACCCCCTACTTTTGCTTGCAAGAAAGTAGCAGGGGTTTCTCTCGGAGTCATCCACATATA
CCAGTTATAAATTTTTATAAGCATTTTACGCGNNNNNNNNNNNNNNNNNNNNNNNNNNNN
NNNNNNNNNNNNNNNNNNNNNNNNNNNNNNNNNNNNNNNNNNNNNNNNNNNNNNNNNNNN
N
>TM4
GAATTTTTACCCCAGAGTGAATGTTACAACAAGATTTGGTAATTTAAGTCTTAAATTACC
AAATAGTTGATAGCATCCGATGGTCTAATAAGAAACTTGATTTGATTGCTTAGTGCGATA
ATTGAAATTCAATCAATATCTCGATTGTTGCCTTATTTTATTATATATACATTTAAACAA
ATGTAATTATATTCTTCACAATAAGTAAAGAGTCAAATTTTATACAACAATACAAAAAAA
TATAAAACTAAAGTATATCTTATGGTCATATATATAAATCAATGAGAAAGATTAAAAGAA
TCTTGAAGTTCTATGGAGAGCTATCTAAAAATCGCTAGATTGGAGATGACTCCCAGGGAA
ACCCCCTACTTTTGCTTGCAAGAAAGTAGCAGGGGTTTCTCTCGGAGTCATCCACATATA
CCAGTTATAAATTTTTATAAGCATTTTACGTGAGTATAAGTCTTGACTAAGTTATAACGA
CTAATAATAATTGCCTAAAATAGTATATATAACATACCTTAATTTCGAATATATTTACTT
A
>TM6
GAATTTTTACCGCAAAGTGAATGCTACAACAAGATTTGTTAATTTAAGTCTTAAATTACC
AAATAGTTGATAGCATCCGATGGTCTAATAAGAAACTTGATTTGATTGCTTAGGGCGATA
ATTGAAATTCAATCAATATCTCGATTACTCCCTTATTTTATTATATATACATTTAAACAA
ATGTAATTATATTTTTCACAATAAGTAAAGAGTCAAATTTTATACAACAATACAAAAAAA
TATAAAACTAAGGTATATCTTATGGTCATATATATAAATCAATGAGAAAGATTAAAAGAA
TCCTGAAGTTCTATGGAGAGCTATCTAGAAATCGCTAGATTGGAGATGACTCCCAGGGAA
ACCCCCTACTTTTGCTTGCAAGAAAGTAGCAGGGGTTTCTCTCGGAGTCATCCACATATA
CCAGTTATAAATTTTTATAAGCATTTTACGTGAGTATAAGTCCTGACTAGGTTATAACGA
CCAATAATAATTGCTTAAAATAGTATATATAACATACCTTAATTTAGAATACATTTACTT
A
>SB10
GAATTTTTACCCCAAAGTGAGTGTTACAACAAGATTTGTTAATTTAAGTCTTAAATTGCC
AAATAGTTGGTAGCGTCCGATGGTCTAATAAGAAACCTGATTTGATTGCTTAAGGCGATG
ATTGAAATTCAATCAATATCTCGATTATTGCCTTATTTTATTATATATACATTTAAACAA
ATGTAATTATATTTTTCACAATAAGTAAAGAGTCAAATTTTATACAACAATACAAAAAAA
TATAGAACTAAAGTATATCTTATGGTCACATATATAAATCAATGAGAAAGATTAAAAGAA
TCTTGAAGTTCTATGGAGAGCTATCCAAAAATCGCTAGATTGGAGATGACTCCCAGGGAA
ACCCCCTACTTTTGCTTGCAAGAAAGTAGCAGGGGTTTCTCTCGGAGTCATCCACATATA
CCAGTTATAAATTTTTATAAGCATTTTACGTGAGTATAAGTCTTGACTAGGTTATAACGA
CTAATAATAACCGCCTAAGATAGTATATATAACATACCTTAATTTCGAATATATTTACTT
A
>SB11
GAATTTTTACCGCAGAGTGAATGCTACAACAAGATTTGTTAATTTAAGTCTTAAATTACC
AAATAGTTGATAGCATCCGATGGTCTAATAAAAAACTTGATTTGATTGCTTAGGGCGATA
ATTGAAATTCAATCAATATCTCGATTATTGCCTTATTTTATTATATATACATTTAAACAA
ATGTAATTATATTTTTCACAATAAGTAAAGAGTCAAATTTTATACAACAATACAAAAAAA
TATAAAACTAAGGTATATCTTATGGTCATATATATAAATCAATGAGAAAGATTAAAAGAA
TCTTGAAGTTCTATGGAGAGCTATCTAAAAATCGCTAGATTGGAGATGACTCCCAGGGAA
ACCCCCTACTTTTGCTTGCAAGAAAGTAGCAGGGGTTTCTCTCGGAGTCATCCACATATA
CCAGTTATAAATTTTTATAAGCATTTTACGTGAGTATAAGTCTTGACTGGGTTATAACGA
CCAATAATAATTGTCTAAAATAGTATATATAACATACCTTAATTTCGAATATATTTACTT
A
>SB12
GAATTTTTACCCCAGAGTGAATGTTACAACAAGATTTGTTAATTTAAGTCTTAAATTACC
AAATAATTGATAGCATCCGATGGTCTAATAAGAAAATTGATTTGATTGCTTAGGGCGATA
ATTGAAATTCAGTCAATATCTCGATTATTGCTTTATTTTATTATATATACATTTAAACAA
ATGTAATTATATTCTTCACAATAAGTAAAGAGTCAAATTTTATACAACAATACAAAAAAA
TATAAAACTAAAGTATATCTTATGGTCATATATATAAACCAATGAGAAAGATTAAAAGAA
TCTTGAAGTTCTATGGAGAGCTATCTAAAAACCACTAGATTGGAGATGACTCCCAGGGAA
ACCCCCTACTTTTGCTTGCAAGAAAGTAGCAGGGGTTTCTCTCGGAGTCATCCACATATA
CCAGTTATAAACTTTTATAAGCATTTTACGTGAGTATAAGTCTTGACTAGGTTATAACGA
CTAATAATAATTGCTTGAAATAATATATATAACATACCTTAATTTCGGATATATTTACTT
A
>SB16
GAATTTTCACCGCAGAGTGAATGTTACAACAAGATTTGTTAATTTAAGTCTTAAATTACC
AAATAGTTGATAGCATCCGATGGTCTAATAAGAAACTTGATTTGATTGCTTAGGGCGATA
ATTGAAATTCAGTCAATATCCCGATTATTGCCTTAATTTATTATATATACATTTAAACAA
ATGTAATTATATTCTTCACAATAAGTAAAGAGTCAAATTTTATACAACAATACAAAAAAA
TATAAAACTAAAGTATATCTTATGGTCATATATATAAATCAATGAGAAAGATTAAAAGAA
TCTTGAAGTTCTATGGAGAGTTATCTAAAAATCACTAGATTGGAGATGACTCCCAGGGAA
ACCCCCTACTTTTGCTTGCAAGAAAGTAGCAGGGGTTTCTCTCGGAGTCATCCACATATA
CCAGTTATAAATTTTTATAAGCATTTTAGGTGAGTATAAGTCTTGACTAAGTTATAACGA
CCGATAATAATCGCTTAAGATAGTATATATAACATACCTTAATTTCGAATATATTTACTT
A
>PSJ1
GAATTTTTGCCCCAAGGTGAATGTTACAACAAGATTTGTTAATTTAAGTCTCAAATTACC
AAATAGTTGATAGCATCCGATGGTCTAATAAGAAACTTGATTTGACTGCTTAGGGCGATA
ATTGAAGTTCAACTAGTATCTCGATTATTGCCTTATTTTATTATATATACATTTAAACAA
ATGTAATTATATTCTTCACAATAAGTAAAGAGTCAAATTTTATACAACAATACAAAAAAA
TATAAAACTAGGGTATATCTTATGGTCATATATATAAATCAATGAGAAAGATTAAAAGAA
TCTTGAAGTTCTATGGAGAGTTATCTAAAAATCGCTAGATTGGAGATGACTCCCAGGGAA
ACCCCCTACTTTTGCTTGCAAGAAAGTAGCAGGGGTTTCTCTCGGAGTCATCCACATATA
CCAGTTATAAATTTTTATAAGCATTTTACGCGAGTATAAGTCTTAATTAGATTATAACGA
CTAATAATAATTGCCTAAAATAATATATATAACATACCTTAATTTCGAATATATTTACTT
A
>PSJ2
GAATTTTTGCCCCAGGGTGAGTGTTACAACAAGATTTGTTAATTTAAGTCTTAAATTACC
AAGTAGTTGATAGCATCCGATGGTCTAATAAGAAACTTGATTTGATTGCTTAGGGCGATA
ATTGAAGTTCAACCAATATCTCGATTATTGCCTTATTTTATTATATATACATTTAAACAA
ATGTAATTATATTTTTCACAATAAGTAAAGAGTCAAATTTTATACAACAATACAAAAAAA
TATAAAACTAAGGTATATCTTATGGTCACATATATAAATCAATGAGAAAGATTAAAAGAA
TCTTGAAGTTCTATGGAGAGTTATCTAGAAATCGCTAGATTGGAGATGACTCCCAGAGAA
ACCCCCTACTTTTGCTTGCAAGAAAGTAGCAGGGGTTTCTCTCGGAGTCATCCACATATA
CCAGTTATAAATCTTTATAAGCATTTTACGTGAATATAAGTCTTGACTAGATTATAACGA
CTAATAATAATTGCCTAAAATAATATATATAACATACCTTAATTTCGAATACATTTACTT
A
>PSJ5
GAATTTTTACCGCAAGGTGAATGTTACAACAAGATTTGTTAATTTAAATCTTAAACTACC
AAATAGTTGATAGCATCCGATGGTCTAATAAGAAACTTGATTTGATTGCTTAGGGCGATA
ATTGAAGTTCAACCAATATCTCAATTATTGCCTTATTTTATTATATATACATTTAAACAA
ATGTAATTATATTCTTCACAATAAGTAAAGAGTCAAATTTTATACAACAATACAAAAAAA
TATAAAACTAAGGTATATCTTATGGTCATATATATAAATCAATGAGAAAGATTAAAAGAA
TCTTGAAGTTCTATGGAGAGCTATCTAAAAATCGCTAGATTGGAGATGACTCCCAGGGAA
ACCCCCTACTTTTGCTTGCAAGAAAGTAGCAGGGGTTTCTCTCGGAGTCATCCACATATA
CCAGTTATAAATTTTTATAAGCATTTTACGCGAGTATAAGTCTTGACCAGATTATAACGA
ACAATAATAATTGCTTAAAATAATATATATAACATACCTTAATTTCGAATATATTTACTT
A
>PSJ7
GAATTTTTACCGCAGAGTGAGCGTTACAACAAGATTTGTTAATTTAAGTCTTAAATTGCC
AAATAGTTGATAGCATCCGATGGTCTAATAAGAAACTTGATTTGATTGCTTATGGCGATA
ATTGAAATTCAATCAATATCTCGATTATCGCCTTATTTTATTATATATACATTTAAACAA
ATGTAATTATATTCTTCACAATAAGTAAAGAGTCAAATTTTATACAACAATACAAAAAAA
TATAAAACTAAAGTATATCTTATGGTCATGTATATAAATCAATGAGAAAGATTAAAAGAA
TCTTGAAGTTCTATGGAGAGCTATCTAAAAATCGCTAGATTGGAGATGACTCCCAGGGAA
ACCCCCTACTTTTGCTTGCAAGAAAGTAGCAGGGGTTTCTCTCGGAGTCATCCACATATA
CCAGTTATAAATCTTTATAAGCATTTTACGTGAGTATAAGTCTTGACTGGGTTATAACGA
CTAATAATAATCGCCTAAAATAGTATATATAACATACCTTAATTTAGAATATATTTACTT
A
>PSJ9
GAATTTTTACCGCAAAGTAAGTGTTACAACAAGATTTGTTAATTTAAGTCTTAAATTGCC
AAATAGTTGATAGCGCCCGATGGTCTAATAAGAAACCTGATTTGATTGCTTAGGGCGATG
ATTGAAATTCAATCAATATCTCGATTATTGCCTTATTTTATTATATATACATTTAAACAA
ATGTAATTATATTTTTCACAATAAGTAAAGAGTCAAATTTTATACAACAATACAAAAAAA
TATAAAACTAAAGTATATCTTATGGTCATATATATAAATCAATGAGAAAAATTAAAAGAA
TCTTGAAGTTCTATGGAGAGCTATCTAAAAATCGCTAGATTGGAGATGACTCCCAGGGAA
ACCCCCTACTTTTGCTTGCAAGAAAGTAGCAGGGGTTTCTCTCGGAGTCATCCACATATA
CCAGTTATAAATTTTTATAAGCATTTTACGTGAGTATAAGTCCTGACTAAGTTATAACGA
CCAATAATAATCGCCTAAAATAGTATATATAACATACCATAATTTCGAATATATTTACTT
A
>MB2
GAATTTTTGCCCCAGGGTGAATGTTACAACAGGATTTGTTAATTTAAGTCTTAAATTACC
AAATACTTGATAGCATCCGATGGTCTAATAAGAAACTTGATTTGATTGCTTAGGGCGATA
ATTGAAGTTCAACCAATATCTCGATTATTGCCTTATTTTATTATATATACATTTAAACAA
ATGTAATTATATTCTTCACAATAAGTAAAGAGTCAAATTTTATACAACAATACAAAAAAA
TATAAAACTAAGGTATATCTTATGGTCATATATATAAATCAATGAGAAAAATTAAAAGAA
TCTTGAAGTTCTATGGAGAGCTATCTAAAAATCGCTAGATTGGAGATGACTCCCAGGGAA
ACCCCCTACTTTTGCTTGCAAGAAAGTAGCAGGGGTTTCTCTCGGAGTCATCCACATATA
CCAGTTATAAATTTTTATAAGTATTTTACGCGAGTATAAGTTCTAACCAGGTTATAACGA
CTAATAATAATTGCCTAAAATAATATATATAACATACCTTAATTTCGAATATATTTACTT
A
>MB4
GAATTTTTATTTCAAAGTGAACCTTACAACAGGATCCATTAATTCAAATTTAAAATTACC
AAATAATTAATAGCGTCCGATAGTTTAATAGAAAATTTAATTTAAACGGCTTGGACAATA
ATTTAAGTTCAGTCAATATTCCAATTATAAGACTATTTTACTATATATACATTTAAATAA
ATGTAATCATATTTTTCACAATAAGTAAAGAGTCAAATTTTATACAACAATACAAAAAAA
TATAAAACCAAAGTATATCTTATGGTTAGATTTATAAAATAATGAGAAAGATTAAAAGAA
TCCTGAAGTTCTATGGAGAGCTATCTAAAAATCACTATATTGGAGATGACTCCCAGAGAA
ACCCCCTACTTTTGCTTGCAAGAAAGTAGCAGGGGTTTCTCTCGGAGTCATCCACATATA
CCAGTTATAAATTTTTATAATTATTTTAGGTGAATATAAATTATAATTAGATTATAACAA
CCTTTAATCCCAGACTAAAATAATATATATAACATACCTTAATTTCAAATTTATTTACTT
A
>MB5
GAATTTTTGCCGCAGGGTGAATGTTACAACAAGATTTGTTAATTTGAGTCTTAAATTACC
AAATAGTTGATAGCATCCGATGGTCTAATAAGAAACTTGATTTGATTGCTTAGGGCGATA
ATTGAAGTTCAACCAATATCTCGATTATTGCCTTATTTTATTATATATACATTTAAACAA
ATGTAATTATATTTTTCACAATAAGTAAAGAGTCAAATTTTATACAACAATACAAAAAAA
TATAAAACTAAGGTATATCTTATGGTCACATATATAAATCAATGAGAAAGATTAAAAGAA
TCTTGAAGTTCTATGGAGAGTTATCTAAAAATCGCTAGATTGGAGATGACTCCCAGGGAA
ACCCCCTACTTTTGCTTGCAAGAAAGTAGCAGGGGTTTCTCTCGGAGTCATCCACATATA
CCAGTTATAAATTTTTATAAGCATTTTACGGGAGTATAAGTCTTGACTAGATTATAACGA
CCAATAATAATTGCCTAAAATAATATATATAACATACCTTAATTTCGAATATATTTACTT
A
>MB6
GAATTTTTACCCCAAAGTGAATGTTGCAACAAGATTTGTTAATTTAAGTCTTAAATTACC
AAATAGTTGATAGCATCCGATGGTCTAATAAGAAACTTGATTTGATTGCTTAGGGCGATA
ATTGAAATTCAATCAATATCCCGATTATTGCCTTATTTTATTATATATACATTTAAACAA
ATGTAATTATATTCTTCACAATAAGTAAAGAGTCAAATTTTATACAACAATACAAAAAAA
TATAAAACTAAAGTATATCTTATGGTCATATATATAAATCAATGAGAAAGATTAAAAGAA
TCTTGAAGTTCTATGGAGAGCTATCTAAAAATCGCTAGATTGGAGATGACTCCCAGGGAA
ACCCCCTACTTTTGCTTGCAAGAAAGTAGCAGGGGTTTCTCTCGGAGTCATCCACATATA
CCAGTTATAAATTTTTATAAGCATTTTACGTGAATATAAGTCTTGACTAGGTTATAACGA
CTAATAATAATTGCCTAAAATAATATATATAACATACCTTAATTTCGAACATATTTACTT
A
>MB7
GAATTTTTACCGCAGAGTGAATGTTACAACAGGATTTGTTAGTTTAAGTCTTAAATTACC
AAGTAGTTGATAGCATCCGATGGTCTAATAAGAAACTTGATTTGACTGCTTAGGGCGATA
ATTGAAATTCAATCAATATCTCGATTATTGCCTTATTTTATTATATATACATTTAAACAA
ATGTAATTATATTCTTCACAATAAGTAAAGAGTCAAATTTTATACAACAATACAAAAAAA
TATAAAACTAAGGTATATCTTATGGTCATATATATAAATCAAAGAGAAAGATTAAAAGAA
TCTTGAAGTTCTATGGAGAGCTATCTAAAAATCGCTAGATTGGAGATGACTCCCAGGGAA
ACCCCCTACTTTTGCTTGCAAGAAAGTAGCAGGGGTTTCTCTCGGAGTCATCCACATATA
CCAGTTATAAATTTTTATAAGCATTTTACGTGAGTATAAGTCTTGACTAGGTTATAACGA
CCAATAATAATTGCCTAAAATAGTATATATAACATACCTTAATTTCGAATATATTTACTT
A
>MB8
GAATTTTCACCCCAGAATGGATGTTACAACAAGGTTTGTTAATTTAAGTCTTAAATTACC
AAATAGTTGATAGCATCCGATGGCTTAATAAGAAACTTGATTTGATTGCTTAGGGCGATA
ATTGAAATTCAATCATTATCTCGATTGTTGCCTTATTTTATTATATATACATTTAAACAA
ATGTAATTATATTCTTCACAATAAGTAAAGAGTCAAATTTTATACAACAATACAAAAAAA
TATAAAACTAAGGTATATCTTATGGTCATATATATAAATCAATGAGAAAGATTAAAAGAA
TCTTGAAGTTCTATGGAGAGCTACTTAAAAATCGCTAGATTGGAGATGACTCCCAGGGAA
ACCCCCTACTTTTGCTTGCAAGAAAGTAGCAGGGGTTTCTCTCGGAGTCATCCACATATA
CCAGTTATAAATTTTTATAAGCATTTTACGTGAGTATAAGTCCTGACTAAGTTATAACGA
CTAATAATAATCGTTTAAAATAATATATATAACATACCTTAATTTCGAATATATTTAATT
A
>PG
CAATGCTTACCGAACTACCAAAATTTAAACCAAATATNCTAATACAACCCTTAAATTNCC
AAANNGACCAATTCGTTAACTTTTCTAATAAGAGCTTTTATAGATCCAACTCATTCTCTA
ACATAAAAACAACCATTATAACGAAACGAGAAATTTCTCATTATATATACATTTAAATAA
ATGTAAATAGAGGTTTGACAATGTGTCTACACTTAAAATATATAACNNNNNNCAACTAAA
ATTAAAATTTAGGCGTATCNTATAATTAAATAAATTAGTTAACCACTACTCTTATTATAA
ACCTGGGCATAGAGGGATAATTATTCAAAAATCTCTATTTTTAGGATGAATNNNNGGAGT
TTTTCCCTCAATCTTCCGCATAGAACCGGGAAAGGTTTCTCCCGGATTCATCCCGATATA
ATAACTATATGTTCTTATACTCATTTTAGGTTTATATAATCGCTTATTGAGATATGGAAA
ATTAAATAAATTAACTTAAAAAGNNNNNNNNNNNNNNNNNNNNNNNNNNNNNNNNNNNNN
G
>PL
GAATTCTTATCTTTTACTCATTTTATTAATAACATTCTTTTTTTTTTTTCGGGAAAAACC
AGTTACTCACTTTTCCCCGATGGTGTCGGAACAAACCCGATTTAACCAAAGAAGTGAATG
GTCGCAANTCGAGGGTTCTTTCAGACTTGCTTTTCTGCACATATATATACATTTAATTAG
ATGTAATTAAGCTCTTAAAAAATATCTAACAACTAATTTATATANNNNNNNATAACCAAC
CCGGGGATGAATGGGTCCCCCACAGAATATCTCAACAACCAAACAAAGCAGAAATCCAAC
TACAAACCTTATATTAAAACCTCCTTACAAAGTCGTTTATTGGAGATAAGAACACCGGTT
TCTACTCATAATCACACGAAGGGAATCGCAAAAACTGGCTGCCGGACTTATCCACATATA
ATAGGTAGAAAGATTTATACTCCTTTTAAGTGTATAGAAATTACTAATTGTATACAATTA
GTTAAATTTTTATACTATATAAANNNNNNNNNNNNNNNNNNNNNNNNNNNNNNNNNNNNN
N
>JL
GAaTGCCCNNNNNNNNNNNNNNNNNNNNNNNNNNNNNNNNNNNNNNNNNNNNNNNNNNNN
NNNNNNNNNNNNGCGTAAGAAATAGACCTGNAAAACACTATTAAAGCTTAAAAATTAAGA
ATTTTAGCCTATCCTGTCGTTTCTACCCAGCANNNNNNNNNTATATATACATTTCAAGAA
ATGTAAAAATTGACTATACAATAAGTNNNNNNCTAAACCTAATACATCAACATAACGAAA
TATAAAATTAAAGTTTATCTTACAGTTCAACTTATANNNNACCAAGTAAAATTATAAANN
NCCGACCGGCTATCGTCTCCCTTCTAGAAAGATCATAAGACGATAATAAGACCACTATAT
TTCTCTCTCCAACTTCTGGGGAGAGGGAGAAAAATNNNATAGTGGTCTTATCTCGATATC
NTNNGCACGAAGACTTATAATCATTTATACTATATATAAGTCCTGTCACTCTGATTATAG
ATNAAATATGATATACAATGATTATATATATAATATACTAAANNNNNNNNNNNNNNNNNN
N
