# Supplementary material for: A molecular phylogeny of the spiny lobster Panulirus homarus highlights a separately evolving lineage from the Southwest Indian Ocean
Source: PeerJ. 2017 May 25;5:e3356. doi: 10.7717/peerj.3356 (PMC5446773; doi:10.7717/peerj.3356)
Supplement: Supplemental Information 14 [file peerj-05-3356-s014.fas]

>ASH8
TCACTGTAGCTGCTATGTTCCGAGGGCGGATGTCCATGAAGGAGGTGGATGAACAAATGC
TCAATATCCAAAACAAGAACTCTTCCTCTTTTGTGAATGGATCCCCaCCAACGTGAAGAC
TGCCGTATGCGACATTCCACCTCGAGGAATCAAGATGGCCTCCACCTTCATTGGCAACTC
CACCGCCATCCAGGAGCTATTTAGACGTGTCTCTGAACAGTTTACCGCTATGTTCAGGAG
AAAGGCTTTCCTTCACTGGTACAC
>DQ7
TCACTGTAGCTGCTATGTTCCGTGGTCGCATGTCCATGAAGGAGGTGGATGAACAGATGC
TCAATATCCAAAATNAGAACTCTTATATCTTTGTGAATGGATCCCCAACAACGTAAAGAC
TGCCGTATGCGACATTCCACCTCGAGGAATCAAGATGGCCTCCACCTTCATTGGCAACTC
CACCGCCATCCAGGAGCTATTTCGACGTGTCAGTGAACAGTTCACTGCCATGTTCCGACG
AAAGGCTTTCCTTCACTGGTACAC
>MI1
TCACTGTAGCTGCTATGTTCCGAGGTCACATGTCCATGAAGGAGGTGGATGAACAAATGC
TCAATATCCAAAACAAGAACTCCTACATTTTTGTGAATGGATCCCCAACAACGTGAAGAC
TGCCGTATGCGACATTCCACCTCGAGGAATCAAGATGGCCTCCACCTTCATTGGCAACTC
CACCGCCATCCAGGAGCTATTTAGACGTGTCAGTGAACAGTTCACCGCCATGTTCCGGCG
AAAGGCTTTCCTTCACTGGTACAC
>MI11
TCACTGTAGCAGCTATATTCCGTGGTCGCATGTCCATGAAGGAGGTGGATGAACAAATGC
TTAATATCCAAAACAAGAACTCTTCCTTCTTGTTGAATGGATCCCCAATAACGTAAAGAC
TGCCGTATGCGACATTCCACCTCGAGGAATCAAGATGGCCTCCACCTTCATTGGCAACTC
CACCGCCATCCAAGAGCTATTTCGACGTATAAGTGAACAGTTCACTGCCATGTTCCGACG
AAAGGCTTTCCTTCACTGGTACAC
>YEM2
TCACTGTAGCTGCCATGTTCCGTGGGCGCATGTCCATGAAGGAAGTGGACGAACAAATGC
TCAATATCCAAAACAAGAACTCTTCCATTTTGTCGAATGGATCCCCAACAACGTGAAGAC
TGCCGTATGCGACATTCCACCTAGAGGAATCAAGATGGCCTCCACCTTCATTGGCAACTC
CACTGCCATCCAAGAACTTTTCCAACGTGTCAGTGAACAGTTTACCGCTATGTTCAGGAG
AAAGGCTTTCCTTCCCTGGTACAC
>YEM10
TCACNGTAGCTGCTATGTTCCGAGGTCGCATGTCCATGAAGGAGGTGGATGAACAAATGC
TCAATATCCAGAACAAGAACTCCCATACTTTTGTAAATGGATCCCCAACAACGTGAAGAC
TGCCGTATGCGACATTCCACCTCGAGGAATCAAGATGGCCTCCACCTTCATTGGCAACTC
CACCGCCATTCAAGAACTATTTAGACGTGTCAGTGAACAGTTCACCGCCATGTTCCGGCG
AAAGGCTTTCCTTCACTGGTACAC
>KEN4
TCACTGTAGCTGCTGTCTTCCGTGGTCGCATGTCCATGAAGGAGGTGGATGAACAGATGC
TCAATATCCAAAACAAGAACTCCTTATTCTTTGTGAATGGATCCCCAACAACGTAAAGAC
TGCCGTATGCGACATTCCCCCTCGAGGAATCAAGATGGCCTCCACCTTCATTGGCAACTC
CACCGCCATTCAAGAGCTTTTTAGGCGTGTAAGTGAACAGTTCACTGCCATGTTCCGACG
AAAGGCTTTCCTTCACTGGTACAC
>KEN8
CTTCACGAGCAGCCATATTCCGTGGGCGCATGTCCATGAAGGAGGTGGATGAACAGATGC
TCAATATCCANAACAAGATTTCTTATATTTTTGTAAATGGATCCCCAATAACGtAAAGAC
TGcAGTATGCGACATTCCACCTCGAGGNATCAAGATGGCATCCACCTTCATTGGCAACTC
CACCGCCAATTCAGAACTTTTCCAGCGCATCTCTGAACAGTTTACCGCTATGTTCAGGAA
AAAGGCTTTCCTTCACTGGTACAC
>KB1
TCACTGTAGCAGCTATATTCCGTGGTCGCATGTCCATGAAGGAGGTGGATGAGCAGATGC
TCAATATTCAAGACAAGAACTCTTCCTTCTTTTTGAATGGATCCCCAACAACGTGAAGAC
TGCCGTATGCGACATTCCTCCTCGAGGAATCAAGATGGCCTCCACCTTCATTGGCAACTC
CACTGCAATCCAAGAACTTTTCCAGCGCATCTCTGAACAGTTTACCGCTATGTTCAGAAG
AAAGGCTTTCCTTCACTGGTACAC
>KB2
TCACTGTAGCTGCTATATTCCGTGGTCGCATGTCCATGAAGGAGGTGGATGAGCAGATGC
TCAATATCCAGACTAAGAATTCTTCCTTCTTTGTTGATGGATCCCCAACAACGTGAAGAC
TGCCGTATGCGACATTCCTCCTCGAGGAATCAAGATGGCATCCACCTTCATTGGCAACTC
CACCGCCATCCAAGAACTATTCCATCGCATCTCTGAACAGTTTACCGCTATGTTCCGAAG
AAAGGCTTTCCTTCACTGGTACAC
>KB8
TCACTGTAGCTGCTATATTCCGTGGTCGCATGTCCATGAAGGAGGTGGATGAGCAGATGC
TCAATATCCAAAACAAGAATTCTTCCTTCTTTGTAAATGGATCCCCAACAACGTGAAGAC
TGCCGTATGCGACATTCCTCCTCGAGGAATCAAGATGGCATCCACCTTCATTGGCAACTC
CACCGCCATCCAAGAACTATTCCATCGCATCTCTGAACAGTTCACCGCTATGTTCAGGAG
AAAGGCTTTCCTTCACTGGTACAC
>KB10
TCACTGTAGCTGCTATATTCCGTGGTCGCATGTCCATGAAGGAGGTGGATGAGCAGATGC
TCAATATCCAAAACTAGAATTCTTCCTTCTTTGTGAATGGATCCCCAACAACGTGAAGAC
TGCCGTATGCGACATTCCTCCTCGAGGAATCAAGATGGCCTCCACCTTCATTGGCAACTC
CACCGCAATTCAAGAGCTATTTAGGCGTGTCTCTGAACAGTTTACTGCTATGTTCAGGAG
AAAGGCTTTCCTTCACTGGTACAC
>ZV1
TCACTGTAGCTGCTATTTTCCGTGGTCGCATGTCCATGAAGGAGGTGGATGAACAGATGC
TCAATATCCAAAACAAGAACTCTTCCTTCTTTGTGNATGGATCCCCAACAACGTGAAGAC
TGCCGTATGCGACATTCCTCCTCGAGGAATCAAGATGGCCTCCACCTTCATTGGCAACTC
CACCGCCATCCAGGAGCTATTTAGGCGTGTCAGTGAACAGTTCACTGCCATGTTCCGACG
AAAGGCTTTCCTTCACTGGTACAC
>ZV3
TCACTGTAGCTGCTATATTCCGTGGTCGAATGTCCATGAAGGAAGTGGATGAACAGATGC
TCAATATTCAAAACAAGAACTCCTCCTTCTTTGTGAATGGATCCCCAATAACGTAAAGAC
TGCCGTATGCGACATTCCCCCTCGAGGAATCAAAATGGCCTCCACCTTCATTGGCAACTC
CACCGCCATCCAGGAACTTTTTAGGCGTGTCAGTGAACAGTTCACTGCCATGTTCCGACG
AAAGGCTTTCCTTCACTGGTACAC
>ZV4
TCACTGTAGCTGCTGTATTCCGTGGTCGAATGTCCATGAAGGAGGTGGATGAACAGATGC
TCAATATCCAAAACAAGAACTCCTCCTTCTTTGTAAATGGATCCCCAACAACGTAAAGAC
TGCCGTATGCGACATTCCACCTCGAGGAATCAAGATGGCCTCCACCTTCATTGGCAACTC
CACTGCAATCCAAGAACTTTTTCGTCGTGTCAGTGAACAGTTCACTGCCATGTTCCGACG
AAAGGCTTTCCTTCACTGGTACAC
>ZV5
TCACTGTAGCTGCTATATTCCGTGGTCGCATGTCCATGAAGGAGGTGGATGAACANATGC
TCAATATTCAAAACAAGAATTCCTTATTCTTTGTGAATGGATCCCCAACAACGTGAAGAC
TGCCGTATGTGACATTCCCCCTCGAGGAATCAAGATGGCCTCCACCTTCATTGGCAACTC
CACCGCCATCCAGGAGCTATTTCGACGTATAAGTGAACAGTTCACTGCCATGTTCCGACG
AAAGGCTTTCCTTCACTGGTACAC
>ZV7
GCACTGTAGCTGCTATATTCCGTGGTCGAATGTCCATGAAGGAGGTGGATGAACAGATGC
TCAATATCCAANACTAGAACTCTTCCTTCTTTGTGAATGGATCCCCAACAACGTAAAGAC
TGCCGTATGCGACATTCCACCTCGAGGAATCAAGATGGCCTCCACCTTCATTGGCAACTC
CACCGCCATCCAGGAACTTTTTAGACGTGTAAGTGAACAGTTCACTGCCATGTTCCGACG
AAAGGCTTTCCTTCACTGGTACAC
>ZV10
GCTCTGTTGCCGCCGTATTCCGTGGTCGAATGTCCATGAAGGAAGTGGATGAACANATGC
TTAATATTCAAAACAAGAACTCCTTATTCTTTGTGAATGGATCCCCAACAACGTAAAGAC
TGCAGTATGTGACATTCCACCTCGAGGAATCAAAATGGCCTCCACCTTCATTGGCAACTC
CACCGCCATCCAGGAACTTTTTAGACGTATCAGTGAACAGTTCACTGCCATGTTCCGACG
AAAGGCTTTCCTTCACTGGTACAC
>ZV14
TTTCTGNTACTGCCGTATTCCGTGGGGGAATGTCCATGAAGGAGGTGGATGAACANATGC
TCAATATCCAAAACAAGANNTTCTCCTTCTTTGTAAATGGATCCCCAACAACGTAAAGAC
TGCCGTATGCGACATTCCACCTCGAGGAATCAAAATGGCCTCCACCTTCATTGGCAACTC
CACCGCCATCCAGGAGCTTTTTAGACGTATCTGTGAACAGTTCACTGCCATGTTCCGACG
AAAGGCTTTCCTTCACTGGTACAC
>ZV15
TCACAGTAGCTGCTATATTCCGTGGTCGAATGTCCATGAAGGAGGTGGAAGAACAAATGC
TCAATATCCAAAACAAGAACTCCTCCTTCTTTGTGAATGGATCCCCAACAACGTGAAGAC
TGCCGTATGTGACATTCCACCTCGAGGAATCAAGATGGCCTCCACCTTCATTGGCAACTC
CACCGCCATCCAGGAGCTATTTAGTCGTATCAGTGAACAGTTCACTGCCATGTTCCGACG
AAAGGCTTTCCTTCACTGGTACAC
>CH2
TCACTGTAGCTGCTATCTTCCGTGGTCGAATGTCCATGAAGGAGGTGGATGAACANATGC
TCAATATCCAANACTAAAACTCTTCCTTCTTTGTGAATGGATCCCCAACAACGTAAAGAC
TGCCGTATGCGACATTCCACCTCGAGGAATCAAGATGGCCTCCACCTTCATTGGCAACTC
CACCGCCATCCAGGAGCTATTTAGGCGTGTCAGTGAACAGTTCACTGCCATGTTCCGACG
AAAGGCTTTCCTTCACTGGTACAC
>CH3
TCACTGTAGCTGCTGTATTCCGTGGTCGCATGTCCATGAAGGAAGTGGATGAACANATGC
TTAATATCCAAACTAGAANNCTCTCCTTCTTTGTGAATGGATCCCCAACAACGTGAAGAC
TGCCGTATGCGACATTCCACCTCGAGGAATCAAGATGGCCTCCACCTTCATTGGCAACTC
CACCGCCATCCAGGAGCTTTTTAGGCGTGTAAGTGAACAGTTCACTGCCATGTTCCGACG
AAAGGCTTTCCTTCACTGGTACAC
>CH5
GCACTGTAGCTGCCATATTCCGTGGTCGCATGTCCATGAAGGAAGTGGATGAACAGATGC
TCAATATCCAAAACAAGAACTCTTCCTTCTTTGTGAATGGATCCCCAACAACGTGAAGAC
TGCCGTATGCGACATTCCACCTCGAGGAATCAAGATGGCCTCCACCTTCATTGGCAACTC
CACCGCCATCCAAGAACTTTTCCATCGCATCTCTGAACAGTTTACCGCTATGTTCAGGAG
AAAGGCTTTCCTTCACTGGTACAC
>CH7
TCACAGTAGCTGCTATTTTCCGTGGTCGAATGTCCATGAAGGAAGTGGATGAACAGATGC
TTAATATCCAAAACAAGAACTCTTCCTTCTTTGTGAATGGATCCCCAACAACGTAAAGAC
TGCCGTATGCGACATTCCACCTCGAGGAATCAAGATGGCCTCCACCTTCATTGGCAACTC
CACCGCCATCCAGGAGCTATTTAGACGTATCAGTGAACAGTTCACTGCCATGTTCAGACG
AAAGGCTTTCCTTCACTGGTACAC
>XX1
TCACTGTAGCTGCTATATTCCGTGGTCGAATGTCCATGAAGGAAGTGGATGAACANATGC
TCAATATCCAAAACAAGAACTCTTCCTTCTTTGTGAATGGATCCCCAACAACGTAAAGAC
TGCCGTATGCGACATTCCACCTCGAGGAATCAAAATGGCCTCCACCTTCATTGGCAACTC
CACCGCCATCCAGGAGCTTTTCCGGCGTGTCAGTGAACAGTTCACTGCCATGTTCCGACG
AAAGGCTTTCCTTCACTGGTACAC
>XX4
GCACTGTAGCTGCTATATTCCGTGGTCGCATGTCCATGAAGGAAGTGGATGAACAGATGC
TTAATATCCAAAACAAGAACTCTTCCTTCTTTGTAAATGGATCCCCAACAACGTAAAGAC
TGCCGTATGCGACATTCCACCTCGAGGAATCAAAATGGCCTCCACCTTCATTGGCAACTC
CACTGCAATTCAAGAGCTATTTAGACGTTTAAGTGAACAGTTCACTGCCATGTTCCGACG
AAAGGCTTTCCTTCACTGGTACAC
>XX5
TCACAGTAGCTGCCATATTCCGTGGGCGNATGTCCATGAAGGAAGTGGATGAACAAATGC
TTAATATCCAAAACAAGAACTCTTCCTTCTTTGTGAATGGATCCCCAACAACGTGAAGAC
TGCCGTATGCGACATTCCACCTCGAGGNCTCAAGATGGCCTCCACCTTCATTGGCAACTC
CACCGCCATCCAGGAGCTATTTCGACGTATCTATGAACAGTTCACTGCCATGTTCCGGCG
AAAGGCTTTCCTTCACTGGTACAC
>XX6
TCACTGTAGCTGCTATATTCCGTGGTCGAATGTCCATGAAGGAAGTGGATGAACAGATGC
TCAATATCCAAAACAAGAACTGTTCCTTCTTTGTGAATGGATCCCCAACAACGTAAAGAC
TGCCGTATGCGACATTCCACCTCGAGGAATCAAGATGGCCTCCACCTTCATTGGCAACTC
CACCGCCATCCAGGAGCTTTTTAGACGTGTAAGTGAACAGTTCACTGCCATGTTCCGACG
AAAGGCTTTCCTTCACTGGTACAC
>XX9
TCACTGTAGCTGCTATATTCCGTGGTCGAATGTCCATGAAGGAAGTGGATGAACAGATGC
TTAATATCCAANACAAGAACTCNTCCTTCTTTGTAAATGGATCCCCaATAACGTAAAGAC
TGCCGTATGCGACATTCCACCTCGAGGAATCAAAATGGCCTCCACCTTCATTGGCAACTC
CACCGCAATCCAGGAGCTATTTAGACGTGTCAGTGAACAGTTCACTGCCATGTTCCGACG
AAAGGCTTTCCTTCACTGGTACAC
>XX10
TCACTGTAGCTGCCATTTTCCGTGGTCGAATGTCCATGAAGGAAGTGGATGAACANATGC
TCAATATTCAAAACAAGAACTCTTCCTTCTTTGTGAATGGATCCCCAACAACGTAAAGAC
TGCCGTATGCGACATTCCACCTCGAGGAATCAAAATGGCCTCCACCTTCATTGGCAACTC
CACCGCCATCCAGGAGCTTTTTAGGCGTGTAAGTGAACAGTTCACTGCCATGTTCCGACG
AAAGGCTTTCCTTCACTGGTACAC
>FD7
TCACNGTAGCTGCTATCTTCCGTGGTCACATGTCCATGAAGGAAGTGGACGAACAGATGC
TTAATATCCAAAACAAGAACTCCTCCTTCTTTGTGAATGGATCCCCAACAACGTGAAGAC
TGCCGTATGCGACATTCCACCTCGAGGCATCAAGATGGCCTCCACCTTCATTGGCAACTC
CACCGCCATCCAGGAGCTCTTTAGGCGCGTCTGTGAACAGTTCACCGCCATGTTCAGGCG
AAAGGCTTTCCTTCACTGGTACAC
>FD8
GCACGTAGCCCGCCGTTTTTCCGAGGTCGATGTCCATGAAGGAGGTGGATGAACAAATGC
TCAATATCCAAAAAAAGAACTCCTCCCTCTTTGTGAATGGATCCCCAACAACGTAAAGAC
TGCCGTATGCGACATTCCACCTCGAGGAATCAAAATGGCCTCCACCTTCATTGGCAACTC
CACCGCAATTCAAGAACTTTTCCAGCGCTTCTCTGAACAGTTTACCGCTATGTTCAGGAG
AAAGGCTTTCCTTCACTGGTACAC
>BR1
TCACTGTTGCTGCTATCTTCCGAGGTCGAATGTCCCTGAAGGAGGTTGATGAACCCACNC
TTAATATTCCGGGCTTCTACTCCTCCCTCTTTGTGAATGGATCACCaCCAACGTGAAGAC
TGCCGTATGCGACATTCCTCCTCGAGGTTTCAAGATGGCCTCCACCTTCATTGGCAACTC
CACCGCCATCCAGGAGCTATTTAGGCGTGTAACTGAACAGTTCACTGCCATGTTCCGACG
AAAGGCTTTCCTTCACTGGTACAC
>BR2
TCACTGTAGCTGCTGTATTCCGTGGTCGAATGTCCATGAAGGAGGTGGATGAACAGATGC
TTAATATCCAAACTAGAACTCCTTCCACTTTGGTGAATGGATCCCCAACAACGTAAAGAC
TGCCGTATGTGACATTCCACCTCGAGGAATCAAGATGGCCTCCACCTTCATTGGCAACTC
CACCGCCATCCAGGAGCTTTTTAGGCGTGTAAGTGAACAGTTCACTGCCATGTTCCGACG
AAAGGCTTTCCTTCACTGGTACAC
>BR3
TCACTGTAGCTGCTATATTCCGTGGGCGCATGTCCATGAAGGAGGTGGATGAACAGANGC
TTAATATCCAGNACTAGAACTCCTCCTTCTTTGTAAATGGATCCCCAACAACGTAAAGAC
TGCCGTATGTGACATTCCACCTCGAGGAATCAAAATGGCCTCCACCTTCATTGGCAACTC
CACCGCCATTCAAGAGCTTTTTAGGCGTGTAAGTGAACAGTTCACTGCCATGTTCCGACG
AAAGGCTTTCCTTCACTGGTACAC
>BR4
TCACTGTAGCAGCTATATTCCGTGGTCGAATGTCCATGAAGGAGGTGGATGAACAGATGC
ACAATATCCAAAACAAGAACTCCTTACTTCTTGTGAATGGATCCCCAACAACGTAAAGAC
TGCCGTATGTGACATTCCACCTCGAGGAATCAAGATGGCCTCCACCTTCATTGGCAACTC
CACCGCCATCCAGGAGCTATTTAGGCGTGTCAGTGAACAGTTCACTGCCATGTTCCGACG
AAAGGCTTTCCTTCACTGGTACAC
>BR5
TCACTGTAGCAGCTATATTCCGTGGTCGAATGTCCATGAAGGAGGTGGATGAACAGATGC
TCAATATCCAGANNCAAGATTCTTCCTTCTTGTTGAATGGATCCCCAACAACGTAAAGAC
TGCCGTATGTGACATTCCACCTCGAGGAATCAAGATGGCCTCCACCTTCATTGGCAACTC
CACCGCCATCCAGGAGCTATTTAGGCGTGTAAGTGAACAGTTCACTGCCATGTTCCGACG
AAAGGCTTTCCTTCACTGGTACAC
>TM2
TCACTGTAGCTGCTATATTCCGTGGTCGCATGTCCATGAAGGAGGTGGATGAACAGATGC
TCAATATCCAGNACAAGAACTCTTCCTTCTTTGTTGATGGATCTCCAACAACGTGAAGAC
TGCCGTATGCGACATTCCACCTCGAGGAATCAAGATGGCCTCCACCTTCATTGGCAACTC
CACCGCCATCCAGGAGCTTTTTAGGCGTGTCAGTGAACAGTTCACTGCTATGTTCCGACG
AAAGGCTTTCCTTCACTGGTACAC
>TM3
CATCTGTAACTGCTATTTTCCGTGGTCACATGTCCATGAAGGAGGTGGATGAACAAATGC
ACAATATCCAAAATAGAACTCCTTCCTTCTTTGTGAATGGATCCCCAACAACGTAAAGAC
TGCCGTATGCGACATTCCACCTCGAGGAATCAAGATGGCCTCCACCTTCATTGGCAACTC
CACCGCCATCCAGGAGCTATTTAGGCGTGTAAGTGAACAGTTCACCGCTATGTTCAGGAG
AAAGGCTTTCCTTCACTGGTACAC
>TM4
TCACTGTAGCTGCTATATTCCGTGGTCGAATGTCCATGAAGGAAGTGGATGAACANATGC
TTAATATCCAANACAAGAACTCTTCCTTCTTTGTGAATGGATCCCCAACAACGTAAAGAC
TGCCGTATGCGACATTCCACCTCGAGGAATCAAGATGGCCTCCACCTTCATTGGCAACTC
CACTGCCATCCAAGAACTATTCCATCGCATCTCTGAACAGTTTACCGCTATGTTCAGGAG
AAAGGCTTTCCTTCACTGGTACAC
>TM6
CTCCTGGTGCCGCCGTATTCCGTGGTCGCATGTCCATGAAGGAGGTGGATGAGCAGATGC
ACAATATCCAGAATAGAAACTCTTCCTTCTTTGTGAATGGATCCCCAACAACGTGAAGAC
TGCCGTATGCGACATTCCACCTCGAGGAATCAAGATGGCATCCACCTTCATTGGCAACTC
CACTGCNATCCAAGAGCTATTTCGGCGCGTCTCTGAACAGTTTACCGCTATGTTCAGGAG
AAAGGCTTTCCTTCACTGGTACAC
>TM7
TCTCTGGTGCCGCCGTTTTCCGTGGTCGCATGTCCATGAAGGAGGTGGATGAACAGATGC
TTAATATCCAAAATNAGAACTCTTCCTTCTTGGTGAATGGATCCCCAACAACGTAAAGAC
TGCCGTATGCGACATTCCACCTCGAGGAATCAAGATGGCCTCCACCTTCATTGGCAACTC
CACCGCCATCCAGGAGCTATTTAGGCGTGTAAGTGAACAGTTCACTGCCATGTTCCGACG
AAAGGCTTTCCTTCACTGGTACAC
>SB10
TCACTGTAGCTGCCATATTCCGTGGTCGCATGTCCATGAAGGAAGTGGATGAACANATGC
TTAATATCCAAAACAAAAACTCNTCCTTCTTTGTGAATGGATCCCCAACAACGTGAAGAC
TGCCGTATGCGACATTCCACCTCGAGGAATCAAGATGGCCTCCACCTTCATTGGCAACTC
CACTGCCATCCAGGAGCTTTTCCATCGCGTCTCTGAACAGTTCACCGCTATGTTCAGGAG
AAAGGCTTTCCTCCACTGGTACAC
>SB11
TCACAGTAGCTGCCATATTCCGTGGTCGAATGTCCATGAAGGAAGTGGATGAACAGATGC
TTAATATTCAANACAAAAACTCTTCCTTCTTTGTGAATGGATCCCCAACAACGTAAAGAC
TGCCGTATGCGACATTCCACCTCGAGGNCTCAAAATGGCCTCCACCTTCATTGGCAACTC
CACCGCCATCCAAGAACTATTCCATCGCATCTCTGAACAGTTCACCGCTATGTTCAGGAG
AAAGGCTTTCCTTCACTGGTACAC
>SB12
TCACTGTAGCTGCTATATTCCGTGGTCGNATGTCCATGAAGGAAGTGGATGAACANATGC
TCAATATTCAAAACAAGAACTCCCCCTTCTTTGTGAATGGATCCCCAACAACGTAAAGAC
TGCCGTATGCGACATTCCCCCTCGAGGAATCAAGATGGCCTCCACCTTCATTGGCAACTC
CACTGCCATCCAGGAGCTATTTAGACGTGTCAGTGAACAGTTCACTGCCATGTTCCGACG
AAAGGCTTTCCTTCACTGGTACAC
>SB14
GCACTGTAGCTGCCATTTTCCGTGGTCGCATGTCCATGAAGGAAGTGGAAGAACAAATGC
TTAATATCCAAAACAAGAACTCTTCCTTCTTTGTGAATGGATCCCCAACAACGTGAAGAC
TGCCGTATGCGACATTCCACCTCGAGGAATCAAAATGGCCTCCACCTTCATTGGCAACTC
CACTGCCATCCAGGAGCTTTTCAGACGTGTCTCTGAACAGTTCACCGCTATGTTCAGGCG
AAAGGCTTTCCTTCACTGGTACAC
>SB16
TCACTGTAGCTGCTATTTTCCGTGGTCGAATGTCCATGAAGGAAGTGGATGAACAGATGC
TCAATATTCAAAACAAGAACTCCTCCTTCTTTGTGAATGGATCCCCAACAACGTGAAGAC
TGCCGTATGCGACATTCCACCTCGAGGAATCAAGATGGCCTCCACCTTCATTGGCAACTC
CACCGCAATCCAGGAGCTATTTAGACGTGTCAGTGAACAGTTCACTGCCATGTTCCGACG
AAAGGCTTTCCTTCACTGGTACAC
>PSJ7
TCACAGTAGCTGCCATATTCCGTGGTCACATGTCCATGAAGGAAGTGGATGAACAAATGC
TCAATATCCAAAACAAGAACTCCTTCCTTTTTGTGAATGGATCCCCAACAACGTAAAGAC
TGCCGTATGCGACATTCCACCTCGAGGAATCAAGATGGCCTCCACCTTCATTGGCAACTC
CACCGCCATCCAGGAGCTCTTTAGACGTATCTCTGAACAGTTCACCGCTATGTTCAGGAG
AAAGGCTTTCCTTCACTGGTACAC
>MB2
TCACAGTAGCTGCTATATTCCGTGGTCGCATGTCCATGAAGGAAGTGGACGAACAAATGC
TTAATATCCAAAACAAGAACTCTTCCTTCTTGTTGAATGGATCCCCAACAACGTAAAGAC
TGCCGTATGCGACATTCCACCTCGAGGAATCAAGATGGCCTCCACCTTCATTGGCAACTC
CACCGCCATCCAAGAACTTTTCCATCGCATCTCTGAACAGTTTACTGCTATGTTCAGGAG
AAAGGCTTTCCTTCACTGGTACAC
>MB4
TCACTGTAGCTGCTTTATTCCGTGGTCGAATGTCCATGAAGGAAGTGGATGAACANATGC
TTAATATCCAAAACAAAAACTCCTCCTTCTTTGTAAATGGATCCCCAACAACGTAAAGAC
TGCAGTATGCGACATTCCACCTCGAGGAATCAAAATGGCCTCCACCTTCATTGGCAACTC
CACTGCCATCCAGGAGCTTTTTAGACGTATCAGTGAACAGTTCACTGCCATGTTCCGACG
AAAGGCTTTCCTTCACTGGTACAC
>MB5
TCACTGTAGCTGCCATATTCCGTGGTCGAATGTCCATGAAGGAAGTGGATGAACAGATGC
TTAATATCCAAAATAGAACTCCCTATTTCTTTGTGAATGGATCCCCAACAACGTAAAGAC
TGCCGTATGCGACATTCCACCTCGAGGAATCAAGATGGCCTCCACCTTCATTGGCAACTC
CACCGCCATCCAGGAGCTTTTTAGGCGTGTCTGTGAACAGTTCACTGCCATGTTCCGGCG
AAAGGCTTTCCTTCACTGGTACAC
>MB6
TCACTGTAGCTGCCATATTCCGTGGTCGAATGTCCATGAAGGAAGTGGATGAACAGATGC
TTAATATCCAAAATAGAACTCCTTCCTTCTTTGTGAATGGATCCCCAACAACGTAAAGAC
TGCCGTATGCGACATTCCACCTCGAGGNCTTAAGATGGCCTCCACCTTCATTGGCAACTC
CACCGCCATCCAGGAGCTATTTAGGCGTGTCAGTGAACAGTTCACTGCCATGTTCCGACG
AAAGGCTTTCCTTCACTGGTACAC
>MB7
GCACTGTAGCTGCTATATTCCGTGGTCGAATGTCCATGAAGGAAGTGGATGAACAGATGC
TTAATATCCAAAATNAGAACTCCTCCTTCTTTGTGAATGGATCCCCAACAATGTGAAGAC
TGCCGTATGCGACATTCCACCTCGAGGAATCAAGATGGCCTCCACCTTCATTGGCAACTC
CACCGCCATCCAAGAACTATTCCATCGCATCTCTGAACAGTTTACCGCTATGTTCAGGAG
AAAGGCTTTCCTTCACTGGTACAC
>MB8
TCACTGTAGCTGCCATTTTCCGTGGTCGCATGTCCATGAAGGAAGTGGATGAACANATGC
TTAATATCCAAAACAAGAACTCCTCCTTCTTTGTGAATGGATCTCCAACAACGTGAAGAC
TGCCGTATGCGACATTCCACCTCGAGGAATCAAGATGGCCTCCACCTTCATTGGCAACTC
CACCGCCATCCAGGAGCTATTTAGGCGTGTAAGTGAACAGTTCACTGCCATGTTCCGACG
AAAGGCTTTCCTTCACTGGTACAC
>JL
TCACTGTGGTGCCTATCTTCCGTGGTCGAATGTCCATGaAGGAGGTGGACGAGCAGATGT
ACAATATCCAGAACAAGAACTCTTCCTTCTTCGGGAATGGATCCCCAACAACGTGAAGAC
TGCCGTATGTGACATTCCACCTCGAGGAATCGAGATGGCCTCTACCTTCATTGGAAATTC
CACTGCAATCCAAGAACTGTTCAAGCGCTGTGATGAACAGTTTACCGCAATGTTCAGGAG
AAAGGCTTTCCTCCACTGGTACAC
>JP
TCACCGTGCCTGCTATCTTCCGTGGTCGCATGTCCATGaAGGAGGTGGACGATCAGATGT
ACAATATCCAGAACAAGAATTCTTCATTCTTGGGGAATGGATCCCCAACAACGTGAAGAC
TGCCGTATGTGACATTCCACCTCGAGGAATCGAGATGGCCTCTACCTTCATTGGTAATTC
CACTGCAATCCAGGAATTGTTCAAGCGCGTAAGTGAGCAGTTTACCGCAATGTTCAGGAG
AAAGGCTTTCCTCCACTGGTACAC
>PD
TCACAGTGCATGCTATCTTCCGTGGGCGCATGTCCATGAAGGAAGTGGATGAGCAGATGT
ACAATATCCAAAATAAGAACTCCTCATACTTTGTGAATGGATCCCCAACAACGTAAAGAC
TGCCGTATGTGACATCCCTCCAAGAGGAATCAAGATGGCCTCCACATTCATTGGCAACTC
CACTGCCATTCAGGAACTTTTCCATCGCATCTCTGAACAGTTTACTGCCATGTTCCAGGA
AAAAGGTTTCCTCTCCTGGGACCC
>PG
TCACCGTGTGCTCCGTGTTCCGGGGGAGNATGTCCATGAAGGAAGTGGATGAACAGATGC
TCAATATCCAAAACAAGAACTCCTCTTACTTCGGGAATGGATCCCCAACAACGTAAAGAC
TGCCGTGTGTGACATCCCTCCAAGAGGAATCAAGATGGCCTCCACATTCATTGGCAACTC
CACTGCCATCCAGGAACTGTTCCAGCGCATCTCTGAACAGTTCACTGCCATGTTCCAGAG
GAAAGCTTTCCTTCCCTGGTACAC
>PV
TCACTGTGGCTGCTGTGTTCCGTGGTCGATTGTCCATGAAGGAAGTTGATGAACAAATGC
TCAATATCCAGAACAAGAACTCTTCCTACTTTGGGAGTGGATCCCTAACAACGTAAAGAC
TGCAGTATGTGACATTCCTCCTCGAGGAATCAAGATGGCATCCACCTTCATTGGCAACTC
CACTGCCATCCAAGAATTATTCAAGCGGATCTCTGAACAGTTCACTGCTATGTTCCGACG
AAAGGCTTTCCTTCACTGGTACAC
>PL
TCACTGTCGCTGCTGTGTTCCGTGGTCGCATGTCCATGAAGGAGGTGGATGAGCAGATGC
TCAATATCCAAAACAAGAACTCCCCATACTTCGTGAGTGGATCCCCTACAACGTGAAGAC
TGCAGTATGCGACATCCCACCTCGAGGAATCAAGATGGCCTCCACCTTCATCGGCAACTC
CACTGCCATCCAAGAGTCATTTAGGCCTGTAACCGAACAGTTTACTGCTATGTTCAGGAG
AAAGGCTTTCCTTCCCTGGTACAC
