# Supplementary material for: A molecular phylogeny of the spiny lobster Panulirus homarus highlights a separately evolving lineage from the Southwest Indian Ocean
Source: PeerJ. 2017 May 25;5:e3356. doi: 10.7717/peerj.3356 (PMC5446773; doi:10.7717/peerj.3356)
Supplement: Supplemental Information 15 [file peerj-05-3356-s015.fas]

>ASH4
GACTGTCGCTCTTGTTGTTCTACTAGTAGGAGGATGCCACTCGAGTGAGGGAGAATTCTT
CCTCAACTCGTTGCTGGGGTTCTTCTCAAACTCTGGAGCTGACGGAAAGATGTCCAAACT
TGATCATTTAGAGGAAGTAAAAGTCGTAACAAGGTTTCCGTAGGTGAACCTGTGGAAGGA
TCATTAACGATGGTTGCAGCAGCAGCAAAGTCCAGGTCCAATTTTTGGAAGAGAGAGAGA
CAGGGTTGGCCTTGTCAAACTCATGATCATGAATTATTCTCGGCCCCCGCCACTTGTATC
TGTGAAGAAGAAAGTGGAGGATGACGACTGTGACCACCATCTCTGTGTTGACGCCGCCCC
AGTGTGTGCTCTTCTCCTTGTGAGGCGCCCCTCCGACAGCGGAGAATGCAGTGTGATCTT
CTCCTCCCCCCCCAGAC
>ASH8
GACTGTCGCTCTTGTTGTTCTACTAGTAGGAGGATGCCACTCGAGTGAGGGAGAATTCTT
CCTCAACTCGTTGCTGGGGTTCTTCTCAAACTCTGGAGCTGACGGAAAGATGTCCAAACT
TGATCATTTAGAGGAAGTAAAAGTCGTAACAAGGTTTCCGTAGGTGAACCTGTGGAAGGA
TCATTAACGATGGTTGCAGCAGCAGCAAAGTCCAGTTTTTGGAAGAGAGAGAGACAAGGT
AGGCCTTGGGAAACTCAAAGTCATGACCAGAGATTATTCCCGGCCCCCAAGAGTTGTGTC
TAGGAAGAAGAAGTCAGTGGACAATGCCAATGACGACCAACTCAATGTTGATGCACCGAC
CGACTGTCTGCTCCTCCTTTTGAGAGGCTCCTCCCAGACGGCGGATTGGACGGTGTCATC
ATCATCACCACCAGGAC
>DQ7
GACTGTCGCTCTTGTTGTTCTACTAGTAGGAGGATGCCACTCGAGTGAGGGAGAATTCTT
CCTCAACTCGTTGCTGGGGTTCTTCTCAAACTCTGGAGCTGACGGAAAGATGTCCAAACT
TGATCATTTAGAGGAAGTAAAAGTCGTAACAAGGTTTCCGTAGGTGAACCTGTGGAAGGA
TCATTAACGATGGTTGCAGCAGCAGCAAAGTCCAGTTTTTGGAAGAGAGAGAGACAAGGT
AGGCCTTGGGAAACTCAAAGTCATGACCAGAGATTATTCCCGGCCCCCAAGAGTTGTGTC
TAGGCAGAAGAAGAAAATGGACAATGCCAATGACGACCAAGTCAATGTTGATGCAGCGAC
CGACTGTCTGCTCCTCCTTTTGAGAGGTTCCTCACGCACGGCGGATTGGACGGAGTCATC
ATCGTCACCACCAGGAC
>M11
GACTGTCGCTCTTGTTGTTCTACTAGTAGGAGGATGCCACTCGAGTGAGGGAGAATTCTT
CCTCAACTCGTTGCTGGGGTTCTTCTCAAACTCTGGAGCTGACGGAAAGATGTCCAAACT
TGATCATTTAGAGGAAGTAAAAGTCGTAACAAGGTTTCCGTAGGTGAACCTGTGGAAGGA
TCATTAACGATGGTTGCAGCAGCAGCAAAGTCCAGTTTTTGGAAGAGAGAGAGACAAGGT
AGGCCTTGGGAAACTCAAAGTCATGACCAGAGATTATTCCCGGCCCCCAAGAGTTGTGTC
TAGGAAGAAGAAGTCAGTGGACAATGCCAATGACGACCAACTCAATGTTGATGCACCGAC
CGACTGTCTGCTCCTCCTTTTGAGAGGCTCCTCCCAGACGGCGGATTGGACGGTGTCATC
ATCATCACCACCAGGAC
>OM1
GACTGTCGCTCTTGTTGTTCTACTAGTAGGAGGATGCCACTCGAGTGAGGGAGAATTCTT
CCTCAACTCGTTGCTGGGGTTCTTCTCAAACTCTGGAGCTGACGGAAAGATGTCCAAACT
TGATCATTTAGAGGAAGTAAAAGTCGTAACAAGGTTTCCGTAGGTGAACCTGTGGAAGGA
TCATTAACGATGGTTGCAGCAGCAGCAAAGTCCAGTTTTTGGAAGAGAGAGAGACAAGGT
AGGCCTTGGGAAACTCAAAGTCATGACCAGAGATTATTCCCGGCCCCCAAGAGTTGTGTC
TAGGAAGAAGAAGTCAGTGGACAATGCCAATGACGACCAACTCAATGTTGATGCACCGAC
CGACTGTCTGCTCCTCCTTTTGAGAGGCTCCTCCCAGACGGCGGATTGGACGGTGTCATC
ATCATCACCACCAGGAC
>OM3
GTCTGTCACTCTTGTTGTTCTACTAGTAGGAGGATGCCACTCGAGTGAGGGAGAATTCTT
CCTCAACTCGTTGCTGGGGTTCTTCTCAAACTCTGGAGCTGACGGAAAGATGTCCAAACT
TGATCATTTAGAGGAAGTAAAAGTCGTAACAAGGTTTCCGTAGGTGAACCTGTGGAAGGA
TCATTAACGATGGTTGCAGCAGCAGCAAAGTCCAGTTTTTGGAAGAGAGAGAGACAAGGT
AGGCCTTGGGAAACTCAAAGTCATGACCAGAGATTATTCCCGGCCCCCAAGAGTTGTGTC
TAGGAAGAAGAAGTCAGTGGACAATGCCAATGACGACCAACTCAATGTTGATGCACCGAC
CGACTGTCTGCTCCTCCTTTTGAGAGGCTCCTCCCAGACGGCGGATTGGACGGTGTCATC
ATCATCACCACCAGGAC
>OM6
GAGCATGGCGCTCCCCTGTTTACTAGTACGACGATGTCACTCGATTGAGGGTCAATTCTT
CCTCTACTCCTTGTTGGGGTTCTTCCCAAACTCTGGACCTGACTGATACCTGTCCTAACT
TGATCATTTCGTGGAAGTTAAAGTCGCAACAAGGTTTCCGTACGTGAACCTGTGGAACGA
TCATTAACGATGGTTTCTGCAGCTGCCAAGCCCAGTTTTTGGAACAGATATACACAAGGG
AGGCCTTGGGAAACTCATAGTCATGACCCGAGATTATTCCCGGCCCCCAAGACTTGTGTC
TTGTAAGAAGAAGCTCGTGGACAATGCCAATGACGACCAACTCTTTGTTGATGCCCCGAC
CGACTGTCTGCTCCTCCTTTTGAGAGGCTCCTCCCAAACGGATGATTGGATAGTGTCATC
ATCATCACCACCAGGAC
>YEM2
GACTGTCGCTCTTGTTGTTCTACTAGTAGGAGGATGCCACTCGAGTGAGGGAGAATTCTT
CCTCAACTCGTTGCTGGGGTTCTTCTCAAACTCTGGAGCTGACGGAAAGATGTCCAAACT
TGATCATTTAGAGGAAGTAAAAGTCGTAACAAGGTTTCCGTAGGTGAACCTGTGGAAGGA
TCATTAACGATGGTTGCAGCAGCAGCAAAGTCCAGTTTTTGGAAGAGAGAGAGACAAGGT
AGGCCTTGGGAAACTCAAAGTCATGACCAGAGATTATTCCCGGCCCCCAAGAGTTGTGTC
TAGGAAGAAGAAGTCAGTGGACGATGACAATGACGACGAACTCGCTGTTGATGCCTGGAC
CGACTGTCTGCTCCTCCTTTTGAGAGGCTCCTCCCATTGGGCGGAGTGAACGGTGTCATC
ATCATGACCACCAGGAG
>YEM10
GACTGTCGCTCTTGTTGTTCTACTAGTAGGAGGATGCCACTCGAGTGAGGGAGAATTCTT
CCTCAACTCGTTGCTGGGGTTCTTCTCAAACTCTGGAGCTGACGGAAAGATGTCCAAACT
TGATCATTTAGAGGAAGTAAAAGTCGTAACAAGGTTTCCGTAGGTGAACCTGTGGAAGGA
TCATTAACGATGGTTGCAGCAGCAGCAAAGTCCAGTTTTTGGAAGAGAGAGAGACAAGGT
AGGCCTTGGGAAACTCAAAGTCATGACCAGAGATTATTCCCGGCCCCCAAGAGTTGTGTC
TAGGAAGAAGAAGTCAGTGGACAATGCCAATGACGACCAACTCAATGTTGATGCACCGAC
CGACTGTCTGCTCCTCCTTTTGAGAGGCTCCTCCCAGACGGCGGATTGGACGGTGTCATC
ATCATCACCACCAGGAC
>KEN4
GACTGTCGCTCTTGTTGTTCTACTAGTAGGAGGATGCCACTCGAGTGAGGGAGAATTCTT
CCTCAACTCGTTGCTGGGGTTCTTCTCAAACTCTGGAGCTGACGGAAAGATGTCCAAACT
TGATCATTTAGAGGAAGTAAAAGTCGTAACAAGGTTTCCGTAGGTGAACCTGTGGAAGGA
TCATTAACGATGGTTGCAGCAGCAGCAGAGTCCAATTTTTGGAAGAGAGAGAGACAAGGT
AGGCCTTGGGAAACTCAAAGTCATGACCAGAGATTATTCCCGGCCCCCAAGAGTTGTGTC
TAGGCAGAAGAAGTCAGTGGACAATGCCAATGACGACCAACTCAATGTTGATGCACCGAC
CGACTGTCTGCTCCTCCTTTTGAGAGGCTCCTCCCAGACGGCGGATTAGGCGGTGTCATC
ATCATCACCACCAGGAC
>KEN7
GACTGTCGCTCTTGTTGTTCTACTAGTAGGAGGATGCCACTCGAGTGAGGGAGAATTCTT
CCTCAACTCGTTGCTGGGGTTCTTCTCAAACTCTGGAGCTGACGGAAAGATGTCCAAACT
TGATCATTTAGAGGAAGTAAAAGTCGTAACAAGGTTTCCGTAGGTGAACCTGTGGAAGGA
TCATTAACGATGGTTGCAGCAGCAGCAAAGTCCAATTTTTGGAAGAGAAAAAGACAAGGA
AGGCCTTGGGAAACTCATAGTCATGACCAGAGATTATTCCCGGCCCCCAAGAGTTGTGTC
TAGGCAGAAGAAGACAGTGGACAATGCCAATGACGACCAACTCAATGTTGATGCACCGAC
CGACTGTCTGCTCCTCCTTTTGAGAGGCTCCTCCCAGACGGCGGATTAGGCGGTGTCATC
ATCATCACCACCAGGAC
>KEN8
GACTGTCGCTCTTGTTGTTCTACTAGTAGGAGGATGCCACTCGAGTGAGGGAGAATTCTT
CCTCAACTCGTTGCTGGGGTTCTTCTCAAACTCTGGAGCTGACGGAAAGATGTCCAAACT
TGATCATTTAGAGGAAGTAAAAGTCGTAACAAGGTTTCCGTAGGTGAACCTGTGGAAGGA
TCATTAACGATGGTTGCAGCAGCAGCAAAGTCCAATTTTTGGAAGAGAGAGAGACAAGGT
AGGCCTTGGGAAACTCAAAGTCATGACCAGAGATTATTCCCGGCCCCCAAGAGTTGTGTC
TAGGCAGAAGAAGTCAGTGGACAATGCCAATGACGACCAACTCAATGTTGATGCACCGAC
CGACTGTCTGCTCCTCCTTTTGAGAGGCTCCTCCCAGACGGCGGATTAGGCGGTGTCATC
ATCATCACCACCAGGAC
>KEN13
GACTGTCGCTCTTGTTGTTCTACTAGTAGGAGGATGCCACTCGAGTGAGGGAGAATTCTT
CCTCAACTCGTTGCTGGGGTTCTTCTCAAACTCTGGAGCTGACGGAAAGATGTCCAAACT
TGATCATTTAGAGGAAGTAAAAGTCGTAACAAGGTTTCCGTAGGTGAACCTGTGGAAGGA
TCATTAACGATGGTTGCAGCAGCAGCAGAGTCCAATTTTTGGAAGAGAGAGAGACAAGGT
AGGCCTTGGGAAACTCAAAGTCATGACCAGAGATTATTCCCGGCCCCCAAGAGTTGTGTC
TAGGCAGAAGAAGTCAGTGGACAATGCCAATGACGACCAACTCAATGTTGATGCACCGAC
CGACTGTCTGCTCCTCCTTTTGAGAGGCTCCTCCCAGACGGCGGATTAGGCGGTGTCATC
ATCATCACCACCAGGAC
>KB1
GACTGTCGCTCTTGTTGTTCTACTAGTAGGAGGATGCCACTCGAGTGAGGGAGAATTCTT
CCTCAACTCGTTGCTGGGGTTCTTCTCAAACTCTGGAGCTGACGGAAAGATGTCCAAACT
TGATCATTTAGAGGAAGTAAAAGTCGTAACAAGGTTTCCGTAGGTGAACCTGTGGAAGGA
TCATTAACGATGGTTGCAGCAGCAGCAAAGTCCAATTTTTGGAAGAGAGAGAGACAAGGT
AGGCGTTGGGAAAGTCAAAGTCATGACCAGAGATTATTCCCGGCCCCCAAGAGTTGTGTC
TAGGCAGAAGAAGTCAGTGGACAATGCCAATGACGACCAACTCAATGTTGATGCACCGAC
CGACTGTCTGCTCCTCCTTTTGAGAGGCTCCTCCCACACGGCGGATTAGGCGGTGTCATC
ATCATCACCACCAGGAC
>KB2
GACTGTCGCTCTTGTTGTTCTACTAGTAGGAGGATGCCACTCGAGTGAGGGAGAATTCTT
CCTCAACTCGTTGCTGGGGTTCTTCTCAAACTCTGGAGCTGACGGAAAGATGTCCAAACT
TGATCATTTAGAGGAAGTAAAAGTCGTAACAAGGTTTCCGTAGGTGAACCTGTGGAAGGA
TCATTAACGATGGTTGCAGCAGCAGCAGCAGCAAATTTTTGGAAGAGAGAGAGACAAGGT
AGGCCTTGGGAAACTCAAAGTCATGACCAGAGATTATTCCCGGCCCCCAAGAGTTGTGTC
TAGGCAGAAGAAGTCAGTGGACAATGCCAATGACGACCAACTCAATGTTGATGCACCGAC
CGACTGTCTGCTCCTCCTTTTGAGAGGCTCCTCCCAGACGGCGGATTAGGCGGTGTCATC
ATCATCACCACCAGGAC
>KB8
GACTGTCGCTCTTGTTGTTCTACTAGTAGGAGGATGCCACTCGAGTGAGGGAGAATTCTT
CCTCAACTCGTTGCTGGGGTTCTTCTCAAACTCTGGAGCTGACGGAAAGATGTCCAAACT
TGATCATTTAGAGGAAGTAAAAGTCGTAACAAGGTTTCCGTAGGTGAACCTGTGGAAGGA
TCATTAACGATGGTTGCAGCAGCAGCAGCAGCATATTTTTGGAAGAGAGAGAGACAAGGT
AGGCCTTGGGAAACTCAAAGTCATGACCAGAGATTATTCCCGGCCCCCGAGAGTTGTGTC
TAGGCAGAAGAAGTCAGTGGACAATGCCAATGACGACGAACTCGCTGTTGATGCACCGAC
CGACTGTCTGCTCCTCCTTTTGAGAGGCTCCTCCCAGACGGCGGAGTAGGCGGCGTCATC
ATCATCACCACCACGAC
>KB10
GACTGTCGCTCTTGTTGTTCTACTAGTAGGAGGATGCCACTCGAGTGAGGGAGAATTCTT
CCTCAACTCGTTGCTGGGGTTCTTCTCAAACTCTGGAGCTGACGGAAAGATGTCCAAACT
TGATCATTTAGAGGAAGTAAAAGTCGTAACAAGGTTTCCGTAGGTGAACCTGTGGAAGGA
TCATTAACGATGGTTGCAGCAGCAGCAGCAGCAAATTTTTGGAAGAGAGAGAGACAAGGT
AGGCCTTGGGAAACTCAAAGTCATGACCAGAGATTATTCCCGGCCCCCAAGAGTTGTGTC
TAGGCAGAAGAAGTCAGTGGACAATGCCAATGACGACCAACTCAATGTTGATGCACCGAC
CGACTGTCTGCTCCTCCTTTTGAGAGGCTCCTCCCAGACGGCGGATTAGGCGGTGTCATC
ATCATCACCACCAGGAC
>ZV1
GACTGTCGCTCTTGTTGTTCTACTAGTAGGAGGATGCCACTCGAGTGAGGGAGAATTCTT
CCTCAACTCGTTGCTGGGGTTCTTCTCAAACTCTGGAGCTGACGGAAAGATGTCCAAACT
TGATCATTTAGAGGAAGTAAAAGTCGTAACAAGGTTTCCGTAGGTGAACCTGTGGAAGGA
TCATTAACGATGGTTGCAGCAGCAGCAGAGTCCAATTTTTGGAAGAGAGAGAGACAAGGT
AGGCCTTGGGAAACTCAAAGTCATGACCAGAGATTATTCCCGGCCCCCAAGAGTTGTGTC
TAGGCAGAAGAAGTCAGTGGACAATGCCAATGACGACCAACTCAATGTTGATGCACCGAC
CGACTGTCTGCTCCTCCTTTTGAGAGGCTCCTCCCAGACGGCGGATTAGGCGGTGTCATC
ATCATCACCACCAGGAC
>ZV3
GACTGTCGCTCTTGTTGTTCTACTAGTAGGAGGATGCCACTCGAGTGAGGGAGAATTCTT
CCTCAACTCGTTGCTGGGGTTCTTCTCAAACTCTGGAGCTGACGGAAAGATGTCCAAACT
TGATCATTTAGAGGAAGTAAAAGTCGTAACAAGGTTTCCGTAGGTGAACCTGTGGAAGGA
TCATTAACGATGGTTGCAGCAGCAGCAAAATCCAATTTTTGGAAGAGAAAGAGACAAGGA
CAGGCTTGGGAAAGTCAAACTCATGACCATAAATTATTCCCGGCCCCCGACACTTGTGTC
TGGGTATAAGAAGACAAAGGACAATGACAAGGACAACGAACTCCATGTTGATGCTCCTAC
CGACTGTCTGCTCCTCCTTTTGATAGGGTCCTCCCCCACCGAGAATTAGGAGGAGGCATC
GTCATCACCACCACGAC
>ZV4
GACTGTCGCTCTTGTTGTTCTACTAGTAGGAGGATGCCACTCGAGTGAGGGAGAATTCTT
CCTCAACTCGTTGCTGGGGTTCTTCTCAAACTCTGGAGCTGACGGAAAGATGTCCAAACT
TGATCATTTAGAGGAAGTAAAAGTCGTAACAAGGTTTCCGTAGGTGAACCTGTGGAAGGA
TCATTAACGAAGGTTGCAGCAGCAGCAAAGTCCAATTTTTGGAAGAGAAAGAGACAAGGA
AGGCGTTGGGAAAGTCAAAGTCATGACCAGAAATTATTCCCGGCCCCCGCCAGTTGTGTC
TAGGCAGAAGAAGACAATGGACGATGACAAGGACGACGACCTCCATGTTGATGCTGCTAC
CGACTGTCTGCTCCTCCTTTTGATATGCTCCTCCTCCACCGCGGATGAGGAGGAGGCATC
GTCATCACCACCACGAC
>ZV5
GACTGTCGCTCTTGTTGTTCTACTAGTAGGAGGATGCCACTCGAGTGAGGGAGAATACGT
CCTCAACTCGTTGCTGGGGTTCTTCTCAAACTCTGGAGCTAACGGAAAGATGTCCAAACT
TGATCATTTAGAGGAAGTAAAAGTCGTAACAAGGTTTCCGTAGGTGAACCTGTGGAAGGA
TCATTAACGAAGGTTGCAGCAGCAGCAGTTTCTTATTGTTGGAAAAAAGGGAGACGAGGT
ACGCCTTGAAAAACTCACCATCATGACCTAAGATTATTCCCGGCCCCCAAGAGTGGTGTC
TAGGAAGAAGAAGTCGGTGGACGATGAAGATGACGACCTACTTGATGATGATGCGCCCAA
CTGCTGTCTGCTCCTCCTTTTGAGATGCTCCTCCACGACGGAGGATGAGGCGTCGTCATC
ATCATCACCACGACTAC
>ZV10
GACTGTCGCTCTTGTTGTTCTACTAGTAGGAGGATGCCACTCGAGTGAGGGAGAATTCTT
CCTCAACTCGTTGCTGGGGTTCTTCTCAAACTCTGGAGCTGACGGAAAGATGTCCAAACT
TGATCATTTAGAGGAAGTAAAAGTCGTAACAAGGTTTCCGTAGGTGAACCTGTGGAAGGA
TCATTAACGATGGTTGCAGCAGCAGCAGAGTCCAATTTTTGGAAGAGAGAGAGACAAGGT
AGGCCTTGGGAAACTCAAAGTCATGACCAGAGATTATTCCCGGCCCCCAAGAGTTGTGTC
TAGGCAGAAGAAGTCAGTGGACAATGCCAATGACGACCAACTCAATGTTGATGCACCGAC
CGACTGTCTGCTCCTCCTTTTGAGAGGCTCCTCCCAGACGGCGGATTAGGCGGTGTCATC
ATCATCACCACCAGGAC
>ZV14
GACTGTCGCTCTTGTTGTTCTACTAGTAGGAGGATGCCACTCGAGTGAGGGAGAATTCTT
CCTCAACTCGTTGCTGGGGTTCTTCTCAAACTCTGGAGCTGACGGAAAGATGTCCAAACT
TGATCATTTAGAGGAAGTAAAAGTCGTAACAAGGTTTCCGTAGGTGAACCTGTGGAAGGA
TCATTAACGATGGTTGCAGCAGCAGCAAAGTCCAGTTTTTGGAAGAGAGAGAGACAAGGT
AGGCCTTGGGAAACTCAAAGTCATGACCAGAGATTGTTCCCGGCCCCCAAGAGTTGTGTC
TAGGAAGAAGAAGTCAGGGGACAATGCCAATGACGACCAACTCAATGTTGATGCACCGAC
CGACTGTCTGCTCCTCCTTTTGAGAGGCTCCTCCCAGACGGCGGATTGGACGGTGTCATC
ATCATCACCACCAGGAC
>ZV15
GACTGTCGCTCTTGTTGTTCTACTAGTAGGAGGATGCCACTCGAGTGAGGGAGAATTCTT
CCTCAACTCGTTGCTGGGGTTCTTCTCAAACTCTGGAGCTGACGGAAAGATGTCCAAACT
TGATCATTTAGAGGAAGTAAAAGTCGTAACAAGGTTTCCGTAGGTGAACCTGTGGAAGGA
TCATTAACGATGGTTGCAGCAGCAGCAAAGTCCAGTTTTTGGAAGAGAAAGAGACAAGGT
AGGCCTTGGGAAACTCAAAGTCATGACCAGAGATTATTCCCGGCCCCCAAGAGTTGTGTC
TAGGAAGAAGAAGTCAGTGGACAATGCCAATGACGACCAACTCAATGTTGATGCACCGAC
CGACTGTCTGCTCCTCCTTTTGAGAGGCTCCTCCCAGACGGCGGATTGGACGGTGTCATC
ATCATCACCACCAGGAC
>CH2
GACTGTCGCTCTTGTTGTTCTACTAGTAGGAGGATGCCACTCGAGTGAGGGAGAATTCTT
CCTCAACTCGTTGCTGGGGTTCTTCTCAAACTCTGGAGCTGACGGAAAGATGTCCAAACT
TGATCATTTAGAGGAAGTAAAAGTCGTAACAAGGTTTCCGTAGGTGAACCTGTGGAAGGA
TCATTAACGATGGTTGCAGCAGCAGCAAAGTCCAGTTTTTGGAAGAGAGAGAGACAAGGT
AGGCCTTGGGAAACTCAAAGTCATGACCAGAGATTGCTCCCGGCCCCCAAGAGTTGTGTC
TAGAAAAAAAAAGTCAGGGAACAATGCCAATGACAACCAACTCATTGTTGATGCACCGAC
CGACTGTCTGCTCCTCCTTTTGAGAGGCTCCTCCCAAACGGCGGATTGGACGGTGTCATC
ATCATCACCACCAGGAC
>CH3
GACTGTCGCTCTTGTTGTTCTACTAGTAGGAGGATGCCACTCGAGTGAGGGAGAATTCTT
CCTCAACTCGTTGCTGGGGTTCTTCTCAAACTCTGGAGCTGACGGAAAGATGTCCAAACT
TGATCATTTAGAGGAAGTAAAAGTCGTAACAAGGTTTCCGTAGGTGAACCTGTGGAAGGA
TCATTAACGATGGTTGCAGCAGCAGCAAAGTCCAGTTTTTGGAAGAGAGAGAGACAAGGT
AGGCCTTGGGAAACTCAAAGTCTTGACCGGACATTATTCCCGGCCCCCAGAAGTTGTGTC
TAGAAAAAAAAAGTCAGTGGACAATGCCAATGACGACCAACTCAATGTTGATGCACCGAC
CGACTGTCTGCTCCTCCTTTTGAGAGGCTCCTCCCAGACGGCGGATTGGACGGTGTCATC
ATCATCACCACCAGGAC
>CH5
GACTGTCGCTCTTGTTGTTCTACTAGTAGGAGGATGCCACTCGAGTGAGGGAGAATTCTT
CCTCAACTCGTTGCTGGGGTTCTTCTCAAACTCTGGAGCTGACGGAAAGATGTCCAAACT
TGATCATTTAGAGGAAGTAAAAGTCGTAACAAGGTTTCCGTAGGTGAACCTGTGGAAGGA
TCATTAACGATGGTTGCAGCAGCAGCAAAGTCCAGTTTTTGGAAGAGAGAGAGACAAGGT
AGGCCTTGGGAAACTCAAAGTCATGACCAGAGATTATTCCCGGCCCCCAAGAGTTGTGTC
TAGGAAGAAGAAGTCGGAGGACGATGCCGATGACCACCACCTCGTTGTTGATGCGCCCAC
CGGCTGGCTGCTCCTCCTTTTGAGATGCTCCTCCACGACGGAGGAGTGGACGGCGTCATC
ATCATCACCACGAGGAC
>CH7
GACTGTCGCTCTTGTTGTTCTACTAGTAGGAGGATGCCACTCGAGTGAGGGAGAATTCTT
CCTCAACTCGTTGCTGGGGTTCTTCTCAAACTCTGGAGCTGACGGAAAGATGTCCAAACT
TGATCATTTAGAGGAAGTAAAAGTCGTAACAAGGTTTCCGTAGGTGAACCTGTGGAAGGA
TCATTAACGATGGTTGCAGCAGCAGCAAAGTCCGCTTCTAAGACCAGTTAGAGACAAAGC
TCGCCTTGGGAAACTCAAGGTCGTGACGAGAAATTATTCCCGGCCCCCAAAAATTGTGTC
TAGGACCAAGAAGTCGGGGGACAATGCAAAAGACGACCAACTAAATGTTGATGCACCGAC
CGACTGTCTGCTCCTCCTTTTGAGAGGCTCCTCCCATACCGGCTCCTGGACGGGGTCATC
TCCTTCACCACCAGGAC
>XX1
GACTGTCGCTCTTGTTGTTCTACTAGTAGGAGGATGCCACTCGAGTGAGGGAGAATTCTT
CCTCAACTCGTTGCTGGGGTTCTTCTCAAACTCTGGAGCTGACGGAAAGATGTCCAAACT
TGATCATTTAGAGGAAGTAAAAGTCGTAACAAGGTTTCCGTAGGTGAACCTGTGGAAGGA
TCATTAACGATGGTTGCAGCAGCAGCAAAGTCCAGTTTTTGGAAGAGAGAGAGACAAGGT
AGGCCTTGGGAAACTCAAAGTCATGACCAGAGATTATTCCCGGCCCCCAAGAGTTGTGTC
TAGGAAGAAGAAGTCAGTGGACAATGCCAATGACGACCAACTCAATGTTGATGCACCGAC
CGACTGTCTGCTCCTCCTTTTGAGAGGCTCCTCCCAGACGGCGGATTGGACGGTGTCATC
ATCATCACCACCACGAC
>XX4
GACTGTCGCTCTTGTTGTTCTACTAGTAGGAGGATGCCACTCGAGTGAGGGAGAATTCTT
CCTCAACTCGTTGCTGGGGTTCTTCTCAAACTCTGGAGCTGACGGAAAGATGTCCAAACT
TGATCATTTAGAGGAAGTAAAAGTCGTAACAAGGTTTCCGTAGGTGAACCTGTGGAAGGA
TCATTAACGATGGTTGCAGCAGCAGCAAAGTCCAGTTTTTGGAAAAAAGAGAGACGAGGG
AGGCCTTGGGAAACTCAAAGTCATGACCAGAGATTATTCCCGGCCCCCAAGAGTTGTGTC
TAGGAAGAAGAAGTCAGTGGACAATGCCAATGACGACCAACTCGATGTTGATGCACCGAC
CGACTGTCTGCTCCTCCTTTTGAGAGGCTCCTCCCAGACGGCGGATTGGACGGTGTCATC
ATCATCACCACCACGAC
>XX5
GACTGTCGCTCTTGTTGTTCTACTAGTAGGAGGATGCCACTCGAGTGAGGGAGAATTCTT
CCTCAACTCGTTGCTGGGGTTCTTCTCAAACTCTGGAGCTGACGGAAAGATGTCCAAACT
TGATCATTTAGAGGAAGTAAAAGTCGTAACAAGGTTTCCGTAGGTGAACCTGTGGAAGGA
TCATTAACGATGGTTGCAGCAGCAGCAAAGTCCAAGTCCTGGAAGAGAGAAGGACAAGGT
TGGCCTTGAGAAACTCATAGTCATGACTCCAGACCCCCCCCAGCCCCCTGTAGTTGGGTC
AAGGAAGACAAAGTCCAAGGACAATGCCGATGACCACCAACTCGATGTTGATGCAACCAC
CGACTGTCTGCTCCTCCTATGGAGAGGCTCCTCCCAGACGGGGGATTGGACGGTGTCATC
ATCATCACCACCAGGAC
>XX6
GACTGTCGCTCTTGTTGTTCTACTAGTAGGAGGATGCCACTCGAGTGAGGGAGAATTCTT
CCTCAACTCGTTGCTGGGGTTCTTCTCAAACTCTGGAGCTGACGGAAAGATGTCCAAACT
TGATCATTTAGAGGAAGTAAAAGTCGTAACAAGGTTTCCGTAGGTGAACCTGTGGAAGGA
TCATTAACGATGGTTGCAGCAGCAGCAGACTCCAATTTTTGGAAAAAAGAGAAAAAAGGA
AGGCCTTGGGAAACTCAAGGTCATGACCAAAAATTATTCCCGGCCCCCAAAAGTTGTGTC
TAGGCTGAAAAAGTCAGGGAAAAATGCCAATGACAACCAACTCATTGTTGATGCACCGAC
CAACTGTCTGCTCCTCCTTTTGAGAGGCTCCTCCCAGACGGCGGATTAGGCGGTGTCTTC
GTCTTCTCCTCCTGGAC
>XX9
GACTGTCGCTCTTGTTGTTCTACTAGTAGGAGGATGCCACTCGAGTGAGGGAGAATTCTT
CCTCAACTCGTTGCTGGGGTTCTTCTCAAACTCTGGAGCTGACGGAAAGATGTCCAAACT
TGATCATTTAGAGGAAGTAAAAGTCGTAACAAGGTTTCCGTAGGTGAACCTGTGGAAGGA
TCATTAACGATGGTTGCAGCAGCAGCAAAGTCCAAGTCCTGTTTTAGAAAGAGACAAAGA
CAGGGTTGGCCTTGTCAAACTCATGATCATGAATTATTCTCAGTCCCCGACACTTGTATT
TGTGAAGAAGAAGTCGGAGGATGATGATAATGACGACTCACTGTTTGTGGATCCACCGAC
CGTCTGCCCCCTCCTCTTATAGACACCCTCCTCACAGAGGGCTGAATAGGGGGTGCCTTC
TTCCTCGCCCTTCGGAC
>XX10
GACTGTCGCTCTTGTTGTTCTACTAGTAGGAGGATGCCACTCGAGTGAGGGAGAATTCTT
CCTCAACTCGTTGCTGGGGTTCTTCTCAAACTCTGGAGCTGACGGAAAGATGTCCAAACT
TGATCATTTAGAGGAAGTAAAAGTCGTAACAAGGTTTCCGTAGGTGAACCTGTGGAAGGA
TCATTAACGATGGTTGCAGCAGCAGCAAAGTCCAAGTCCAGGAAGAGGAAGAGATAAGGA
AGGCCTTGGGAAACTCGAAGTGATGACCTCAGATTATTCCCGGCCCCCAATACTTGGGTC
TAGGAAGAGTAAATCAGTGGAAAATGCAAATGACGACCGACTCAAGGTTGATGCACCGAC
CGACTGGCTGCTCCTCCTTTTGACAGGCTCCTCCCAGACGGGGGATTGGACGGTGTCATC
ATCATCACCACCAGGAC
>FD3
GACTGTCGCTCTTGTTGTTCTACTAGTAGGAGGATGCCACTCGAGTGAGGGAGAATTCTT
CCTCAACTCGTTGCTGGGGTTCTTCTCAAACTCTGGAGCTGACGGAAAGATGTCCAAACT
TGATCATTTAGAGGAAGTAAAAGTCGTAACAAGGTTTCCGTAGGTGAACCTGTGGAAGGA
TCATTAACGATGGTTGCAGCAGCAGCAAAGTCCAGTTTTTGGAAAAAAGAGAGACAAGGT
AGGCCTTGAGAAACTCAGAGTCATGACCAAAGATTATTCCCCGCCCCCATAAGTTGTGTC
TAGGAAAAAGAAGTCGGTGGACAATGACAATGACGACCACCTCGATGATGATGCACCGAC
CGACTGTCTGCTCCTCCTTTTGAGAGGCTCCTCCCAGACGGCGGATTGGACGGTGTCATC
ATCATCACCACCAGGAC
>FD4
GACTGTCGCTCTTGTTGTTCTACTAGTAGGAGGATGCCACTCGAGTGAGGGAGAATTCTT
CCTCAACTCGTTGCTGGGGTTCTTCTCAAACTCTGGAGCTGACGGAAAGATGTCCAAACT
TGATCATTTAGAGGAAGTAAAAGTCGTAACAAGGTTTCCGTAGGTGAACCTGTGGAAGGA
TCATTAACGATGGTTGCAGCAGCAGCAAAATCCAGTTTTTGGAAGAGAAAGAGACAAGGG
AGGGCTTGGGAAACTCAAAGTCATGACCAGAGATTATTCCCGGCCCCCAAGAGTTGTGTC
TAGGAAGAAGAAGTCAGTGGACAATGCCAATGACGACCAACTCAATGTTGATGCACCGAC
CGACTGTCTGCTCCTCCTTTTGAGAGGCTCCTCCCAGACGGCGGATTGGACGGTGTCATC
ATCATCACCACCACGAC
>FD8
GACTGTCGCTCTTGTTGTTCTACTAGTAGGAGGATGCCACTCGAGTGAGGGAGAATTCTT
CCTCAACTCGTTGCTGGGGTTCTTCTCAAACTCTGGAGCTGACGGAAAGATGTCCAAACT
TGATCATTTAGAGGAAGTAAAAGTCGTAACAAGGTTTCCGTAGGTGAACCTGTGGAAGGA
TCATTAACGATGGTTGCAGCAGCAGCAAAGTCCAAGTCCAGGATGAGAGAGAGACAAGGT
AGGCCTTGGGAAACTCAAAGTCATGACCAGAGATTATTCCCGGCCCCCAAGAGTTGTGTC
TAGGAAGAAGAAGACAATGAACAATGCCAATGACAACGACCTCGATGATGATGCCCCTGC
CGATTGTCTGCTCCTCTGTTTGATAGGCTCCTCCCAAAGGGCCGATTGGACGGCGTAATC
GACGTCACCACCATGAC
>FD10
GACTGTCGCTCTTGTTGTTCTACTAGTAGGAGGATGCCACTCGAGTGAGGGAGAATTCTT
CCTCAACTCGTTGCTGGGGTTCTTCTCAAACTCTGGAGCTGACGGAAAGATGTCCAAACT
TGATCATTTAGAGGAAGTAAAAGTCGTAACAAGGTTTCCGTAGGTGAACCTGTGGAAGGA
TCATTAACGATGGTTGCAGCAGCAGCAAAGTCCAGTTTTTGGAAGAGAAAAAAACAAGGT
AGGCCTTGGGAAACTCAAAGTCATGACCAGAGATTATTCCCGGCCCCCAAGAGTTGTGTC
TAGGAAGAAGAAGTCAGTGGACAATGCCAATGACGACCAACTCAATGTTGATGCACCGAC
CGACTGTCTGCTCCTCCTTTTGAGAGGCTCCTCCCAGACGGCGGATTGGACGGTGTCGTC
ATCATCACCACCACGAC
>BR1
GACTGTCGCTCTTGTTGTTCTACTAGTAGGAGGATGCCACTCGAGTGAGGGAGAATTCTT
CCTCAACTCGTTGCTGGGGTTCTTCTCAAACTCTGGAGCTGACGGAAAGATGTCCAAACT
TGATCATTTAGAGGAAGTAAAAGTCGTAACAAGGTTTCCGTAGGTGAACCTGTGGAAGGA
TCATTAACGATGGTTGCAGCAGCAGCAAAGTCCAGTTATTGCAAGAGAGAGAGACAAGGG
ACGCCTTGGGAAACTCAAAGTCATGACCAAAGATTATTCCCGGCCCCCAGGACTTGTGTC
TTGGGTCAAGAAATAAGAGGACGATGACAATGACGACCAACTCCATGGAGATGCACCTAC
CGACTGACTGCTCCTCCTTTTGAGAGGCTCCTCCCATACGGGGGATTGGACGGTGTCATC
ATCATCACCACCCAGAC
>BR2
GACTGTCGCTCTTGTTGTTCTACTAGTAGGAGGATGCCACTCGAGTGAGGGAGAATTCTT
CCTCAACTCGTTGCTGGGGTTCTTCTCAAACTCTGGAGCTGACGGAAAGATGTCCAAACT
TGATCATTTAGAGGAAGTAAAAGTCGTAACAAGGTTTCCGTAGGTGAACCTGTGGAAGGA
TCATTAACGATGGTTGCAGCAGCAGCAAAGTCCAGTTTTTGGAAGAGAGAGAGACAAGGT
AGGCCTTGGGAAACTCAAAGTCATGACCAGAGATTATTCCCGGCCCCCAAGAGTTGTGTC
TAGGAAGAAGAAGTCAGTGGACAATGCCAATGACGACCAACTCAATGTTGATGCACCGAC
CGACTGTCTGCTCCTCCTTTTGAGAGGCTCCTCCCAGACGGCGGATTGGACGGTGTCATC
ATCATCACCACCAGGAC
>BR3
GACTGTCGCTCTTGTTGTTCTACTAGTAGGAGGATGCCACTCGAGTGAGGGAGAATTCTT
CCTCAACTCGTTGCTGGGGTTCTTCTCAAACTCTGGAGCTGACGGAAAGATGTCCAAACT
TGATCATTTAGAGGAAGTAAAAGTCGTAACAAGGTTTCCGTAGGTGAACCTGTGGAAGGA
TCATTAACGATGGTTGCAGCAGCAGCAAAGTCCAGTTTTTGGAAGAGAAAGAAAAAAGGT
AGGCCTTGGGAAACTCAAAGTCATGACCAGAGATTATTCCCGGCCCCCAAGAGTTGTGTC
TAGGAAGAAGAAGTCAGTGGACAATGCCAATGACGACCAACTCAATGTTGATGCTGCTAC
CGACTGTCTGCTCCTCCTTTTGAGAGGCTCCTCCCAGACGGCGGATTGGACGGTGTCATC
ATCATCACCACCAGGAC
>BR4
GACTGTCGCTCTTGTTGTTCTACTAGTAGGAGGATGCCACTCGAGTGAGGGAGAATTCTT
CCTCAACTCGTTGCTGGGGTTCTTCTCAAACTCTGGAGCTGACGGAAAGATGTCCAAACT
TGATCATTTAGAGGAAGTAAAAGTCGTAACAAGGTTTCCGTAGGTGAACCTGTGGAAGGA
TCATTAACGATGGTTGCAGCAGCAGCAAAGTCCAGTTTTTGGAAGAGAGAGAGACAAGGT
AGGCCTTGGGAAACTCAAAGTCATGACCAAATATTATTCCCGGACCCCAGTAGCTGTGTC
TAAGAAGAAGAAGGCAGAGGACAATGCCAATGAACACCAACTCAATGTTGATGCACCGAC
CGACTGTCTGCTCCTCCTTTTGAGAGGCTCCTCCCAGACGGCGGATTGGACGGTGTCATC
ATCATCACCACCAGGAC
>BR5
GACTGTCGCTCTTGTTGTTCTACTAGTAGGAGGATGCCACTCGAGTGAGGGAGAATTCTT
CCTCAACTCGTTGCTGGGGTTCTTCTCAAACTCTGGAGCTGACGGAAAGATGTCCAAACT
TGATCATTTAGAGGAAGTAAAAGTCGTAACAAGGTTTCCGTAGGTGAACCTGTGGAAGGA
TCATTAACGATGGTTGCAGCAGCAGCAAAGTCCAGTTTTTGGAAGAGAGAGAGAAAAGGT
AGGACTTGGGAAACTCAAAGTCATGACCAGAGATTATTCCCGGCCCCCAAGAGTTGTGTC
TAGGAAGAAGAAGTCAGTGGACAATGCCAATGACAACCAACTCAATGTTGATGCACCGAC
CGACTGTCTGCTCCTCCTTTTGAGAGGCTCCTCCCAGACGGTGGATTGGACGGTGTCATC
ATCATCACCACCACCAG
>TM1
GACTGTCGCTCTTGTTGTTCTACTAGTAGGAGGATGCCACTCGAGTGAGGGAGAATTCTT
CCTCAACTCGTTGCTGGGGTTCTTCTCAAACTCTGGAGCTGACGGAAAGATGTCCAAACT
TGATCATTTAGAGGAAGTAAAAGTCGTAACAAGGTTTCCGTAGGTGAACCTGTGGAAGGA
TCATTAACGATGGTTGCAGCAGCAGCAGAGTCCTTTTTTTGGAAGACAGAAAGACAAGGT
AGGCCTTGGGAAACTCAAAGTCATGACCAGAGATTATTCCCGGCCCCCAAGAGTTGTGTC
TAGGCAGAAGAAGTCAGTGGACAATGCCAATGACGACCAACTCAATGTTGATGCACCCAC
CGACTGTCTGCTCCTCCTTTTGAGAGGCTCCTCCCAGACGGAGGATTAGGCGGTGTCATC
ATCATCACCACCAGGAC
>TM2
GACTGTCGCTCTTGTTGTTCTACTAGTAGGAGGATGCCACTCGAGTGAGGGAGAATTCTT
CCTCAACTCGTTGCTGGGGTTCTTCTCAAACTCTGGAGCTGACGGAAAGATGTCCAAACT
TGATCATTTAGAGGAAGTAAAAGTCGTAACAAGGTTTCCGTAGGTGAACCTGTGGAAGGA
TCATTAACGATGGTTGCAGCAGCAGCAAAGTCCAGTTTTTGGAAGAGAGAGAGACAAGGT
AGGCCTTGGGAAACTCAAAGTCATGACCAGAGATTATTCCCGGCCCCCAAGAGTTGTGTC
TAGGAAGAAGAAGTCAGTGGACAATGCCAATGACGACCAACTCAATGTTGATGCACCGAC
CGACTGTCTGCTCCTCCTTTTGAGAGGCTCCTCCCAGACGGCGGATTGGACGGTGTCATC
ATCATCACCACCAGGAC
>TM3
GACTGTCGCTCTTGTTGTTCTACTAGTAGGAGGATGCCACTCGAGTGAGGGAGAATTCTT
CCTCAACTCGTTGCTGGGGTTCTTCTCAAACTCTGGAGCTGACGGAAAGATGTCCAAACT
TGATCATTTAGAGGAAGTAAAAGTCGTAACAAGGTTTCCGTAGGTGAACCTGTGGAAGGA
TCATTAACGATGGTTGCAGCAGCAGCAAAGTCCAGTTTTTGGAAGAGAAAGAGACAAGGT
AGGCCTTGGGAAACTCAAAGTCATGACCAGAGATTATTCCCGGCCCCCAAGAGTTGTGTC
TAGGAAGAAGAAGACGATGGACAATGCCAATGACGACCAACTCAATGTTGATGCACCGAC
CGACTGTCTGCTCCTCCTTTTGAGAGGCTCCTCCCACACCGCGGATTGGACGGTGTCATC
GTCATCACCACCAGGAC
>TM6
GACTGTCGCTCTTGTTGTTCTACTAGTAGGAGGATGCCACTCGAGTGAGGGAGAATTCTT
CCTCAACTCGTTGCTGGGGTTCTTCTCAAACTCTGGAGCTGACGGAAAGATGTCCAAACT
TGATCATTTAGAGGAAGTAAAAGTCGTAACAAGGTTTCCGTAGGTGAACCTGTGGAAGGA
TCATTAACGATGGTTGCAGCAGCAGCAAAGTCCAGTTTTTGGAAGAGAGAGAGAAAAGGT
AGGCCTTGGGAAACTCGAAGTCATGACCAGAGATTATTCCCGGCCCCCCCGAGTTGTGTC
TAGGAAGAAGAAGACAATGAACAATGCCGATGACGACCAAGTCAATGTTGATGCTGCTAC
CGACTGTCTGCTCCTCCTTTTGAGAGGTTCCTCCCGGACGGCGGATTGGACGGAGTCATC
ATCGTCACCACCAGGAC
>TM7
GACTGTCGCTCTTGTTGTTCTACTAGTAGGAGGATGCCACTCGAGTGAGGGAGAATTCTT
CCTCAACTCGTTGCTGGGGTTCTTCTCAAACTCTGGAGCTGACGGAAAGATGTCCAAACT
TGATCATTTAGAGGAAGTAAAAGTCGTAACAAGGTTTCCGTAGGTGAACCTGTGGAAGGA
TCATTAACGATGGTTGCAGCAGCAGCAAAGTCCAGTTTTTGGAAGAGAGAGAGACAAGGT
AGGCCTTGGGAAACTCAAAGTCATGACCAGAAATTATTCCCGGCCCCCAAGAGTTGTGTC
TAGGAAGAAGAAGTAGGAGAATGAGGACGATGACGATGAAGACGATGTTGATGCACCGGC
CGACTGGCTGCTCCTCCTTTTGAGATGCTCCTCCACGACGGAGGAGTGGACGGCGTCATC
ATCATCACCACCACGAC
>SB10
GACTGTCGCTCTTGTTGTTCTACTAGTAGGAGGATGCCACTCGAGTGAGGGAGAATTCTT
CCTCAACTCGTTGCTGGGGTTCTTCTCAAACTCTGGAGCTGACGGAAAGATGTCCAAACT
TGATCATTTAGAGGAAGTAAAAGTCGTAACAAGGTTTCCGTAGGTGAACCTGTGGAAGGA
TCATTAACGATGGTTGCAGCAGCAGCAAAGTCCAGTTTTAGGTAGAGAGAAAGACAGGGA
AAGCCTTGGGAAATTGAAAGACATGACCACAGGTTATTACCAGCCCCCAGGACCTGTGTA
TAGGAAGAAGAAATCAATGGACAATGCCAAGGACAACCAACTCAATGTTGATGCACCGAC
CGACTGTCTGCTCCTCCCTTTGAGAGGCTCCTCCCATACGGCGGATTGGACGGTGTCGTC
ATCATCACCACCAGGAC
>SB11
GACTGTCGCTCTTGTTGTTCTACTAGTAGGAGGATGCCACTCGAGTGAGGGAGAATTCTT
CCTCAACTCGTTGCTGGGGTTCTTCTCAAACTCTGGAGCTGACGGAAAGATGTCCAAACT
TGATCATTTAGAGGAAGTAAAAGTCGTAACAAGGTTTCCGTAGGTGAACCTGTGGAAGGA
TCATTAACGATGGTTGCAGCAGCAGCAAATTTCAGTTTTTGAAAGAGAGAGAGACAAGGT
AGGCCTTGGGAAACTCAAAGTCATGACCAAATATTATTCCCGGCCCCCAATATTTGGGTC
TAGGAAGAAAATGTCCATGGACAATGCCAATGACCACCATGTCAATGTTGATGCCCCCAG
CGACTGTCTGCTCCTCCTTTTGAGAGGCTCCTCCCCGACTGGGGATTGGACGGCGTCATC
ATCATCACCACCTCGAC
>SB12
GACTGTCGCTCTTGTTGTTCTACTAGTAGGAGGATGCCACTCGAGTGAGGGAGAATTCTT
CCTCAACTCGTTGCTGGGGTTCTTCTCAAACTCTGGAGCTGACGGAAAGATGTCCAAACT
TGATCATTTAGAGGAAGTAAAAGTCGTAACAAGGTTTCCGTAGGTGAACCTGTGGAAGGA
TCATTAACGATGGTTGCAGCAGCAGCAAAGTCCAGTTTTTGGAAGAGATAGAGACAGGGA
AGGCCTGGGGAAATTGAAAGTCTTGACCAGAGATTATTCCCGGCCCCCAGGAGTTGTGTA
TAGGAAAAAGAAATCAGGGGAAAATGCCAATGACAACCAGCTCATGGTTAATGCCCCAAC
GTACTGGCTGCTCCTCATTTTGAGAGGCTCCTCCCGAACGGCTCATTGGACAGGGTCGAC
TTCATCGCGACCTCGAC
>SB14
GACTGTCGCTCTTGTTGTTCTACTAGTAGGAGGATGCCACTCGAGTGAGGGAGAATTCTT
CCTCAACTCGTTGCTGGGGTTCTTCTCAAACTCTGGAGCTGACGGAAAGATGTCCAAACT
TGATCATTTAGAGGAAGTAAAAGTCGTAACAAGGTTTCCGTAGGTGAACCTGTGGAAGGA
TCATTAACGATGGTTGCAGCAGCAGCAAAGTCCAATTTTTGGAAGAGAGAGAGACAAGGT
AGGCCTTGGGAAACTCAAAGTCATGACCAGAGATTATTCCCGGCCCCCAAGAGTTGTGTC
TAGGCAGAAGAAGTCAGTGGACAATGCCAATGACAACCAACTCAATGTTGATGCACCGAC
CGACTGTCTGCTCCTCCTTTTGAGAGGCTCCTCCCAAACGGCGGATGAAGCGGGGTCTTC
TTCATCACCACCAGGAC
>SB16
GACTGTCGCTCTTGTTGTTCTACTAGTAGGAGGATGCCACTCGAGTGAGGGAGAATTCTT
CCTCAACTCGTTGCTGGGGTTCTTCTCAAACTCTGGAGCTGACGGAAAGATGTCCAAACT
TGATCATTTAGAGGAAGTAAAAGTCGTAACAAGGTTTCCGTAGGTGAACCTGTGGAAGGA
TCATTAACGATGGTTGCAGCAGCAGCAAAGTCCAGTTTTTGAAAAAAAAACAGATTAGGG
AAGACTTGTGAAAATAAAAACCATGACCGCATAGTATTCCCGGACCCCATGACCTGAGAC
TATGACCAGGACCTCAGAGTACAGTGTCAGTGAAAAACAACTAAGTGATGATGCACCGAC
CGACTGTCTGCTCCTCCTTTTGATGCACTCCTCCCATGGCGGCTCCTCCTTTTGGTCATC
TCCCTCACCACCGAGAC
>PSJ1
GACTGTCGCTCTTGTTGTTCTACTAGTAGGAGGATGCCACTCGAGTGAGGGAGAATTCTT
CCTCAACTCGTTGCTGGGGTTCTTCTCAAACTCTGGAGCTGACGGAAAGATGTCCAAACT
TGATCATTTAGAGGAAGTAAAAGTCGTAACAAGGTTTCCGTAGGTGAACCTGTGGAAGGA
TCATTAACGATGGTTGCAGCAGCAGCAAAGTCCAGTTTTTGGAAGAGAGAGAGACAAAGG
AGGGCTTGGGAAACTCAAAGACATGACCACAGATTATTCCCGGCCCCCCAAAGTTGTGTC
TCTCAAAAAAAAATCAGGGGACTATGCCAAGGACGACCAAATCAATGTTGATGCAACGAC
CGACTGTCTGCTCCTCCTTTTGATAGGATCCTCCCCGACGGCAGATTGGACGGGGTCGTC
TTCTTCACCACCCGGAC
>PSJ2
GACTGTCGCTCTTGTTGTTCTACTAGTAGGAGGATGCCACTCGAGTGAGGGAGAATTCTT
CCTCAACTCGTTGCTGGGGTTCTTCTCAAACTCTGGAGCTGACGGAAAGATGTCCAAACT
TGATCATTTAGAGGAAGTAAAAGTCGTAACAAGGTTTCCGTAGGTGAACCTGTGGAAGGA
TCATTAACGATGGTTGCAGCAGCAGCAAAGTCCTGTTTTTGAAAGAGAGACAGACAAGGC
ATGGCTTGAGAAACTCACAGGAATGACCAGAGTTCCTTCCCCGCCCCAAATAGGTGTGTC
TAGAAAAAAAAAATGTCTGTAGACTGCCAATGACAACCCACTCCATGTGGATGCGCCCAC
CGACTGTGTGCGCCTCCTTTTGAGAGGGTCCCCCCAGACAGGGGATTGGACGGGGTCTTC
TCCTTCTCCTCCCCGAC
>PSJ5
GACTGTCGCTCTTGTTGTTCTACTAGTAGGAGGATGCCACTCGAGTGAGGGAGAATTCTT
CCTCAACTCGTTGCTGGGGTTCTTCTCAAACTCTGGAGCTGACGGAAAGATGTCCAAACT
TGATCATTTAGAGGAAGTAAAAGTCGTAACAAGGTTTCCGTAGGTGAACCTGTGGAAGGA
TCATTAACGATGGTTGCAGCAGCAGCAAAGTCCAGTTTTTGGAAGAGAGAGAGACAAGGA
AAGCCTTGGGAAACTCAAAGTCATGACCAGAGATTATTCCCGGCCCCCAAGAGTTGTGTC
TAGGAAGAAGAAATCAGTGGAAAATGCCAATGACGACCAACTGACTGTTGATGCACCGAC
CGAGTGGCTGCTCCTCCTTTTGAGAGGCTCCTCCCAGACAGAGGATTGGACGGTGTCATC
ATCATCACCGCCACGAC
>PSJ9
GACTGTCGCTCTTGTTGTTCTACTAGTAGGAGGATGCCACTCGAGTGAGGGAGAATTCTT
CCTCAACTCGTTGCTGGGGTTCTTCTCAAACTCTGGAGCTGACGGAAAGATGTCCAAACT
TGATCATTTAGAGGAAGTAAAAGTCGTAACAAGGTTTCCGTAGGTGAACCTGTGGAAGGA
TCATTAACGATGGTTGCAGCAGCAGCAAAGTCCAGTTTTTGGAGGAGAGAGAGACAAGGA
AGGCCTGGGGAAACTCAAAGTAATGACCAAAGATTATTCCCGGCCCCCAAAAGTTGTGTC
TAGAAAAAAAAAATCAGTGGACAATGCCAATGACGACCAACTCAATGTTGATGCACCGAC
CGACTGTCTGCTCCTCCTTTTGAGAGGCTCCTCCCAGACGGCGGATTGGACGGTGTCATC
ATCATCACCACCAGGAC
>MB4
GACTGTCGCTCTTGTTGTTCTACTAGTAGGAGGATGCCACTCGAGTGAGGGAGAATTCTT
CCTCAACTCGTTGCTGGGGTTCTTCTCAAACTCTGGAGCTGACGGAAAGATGTCCAAACT
TGATCATTTAGAGGAAGTAAAAGTCGTAACAAGGTTTCCGTAGGTGAACCTGTGGAAGGA
TCATTAACGATGGTTGCAGCAGCAGCAAAATCCAATTTTTGGAAGAGAGAGAGACAAGGA
AGGCCTTGGGAAACTCAAAGTCATGACCAAAGATTATTCCCGGCCCCCAACAGTTGTGTC
TGTGTAGAAGAAGTCAGTGGACGATGCCAATGACTACCAACTCACTGTTGATGCACCCAC
CGACTGTCTGCTCCTCCTTTTGAGAGGCTCCTCCCAGACGGAGGATTAAGCGGTGTCATC
CTCCTCCCCCCCAGGAC
>MB5
GACTGTCGCTCTTGTTGTTCTACTAGTAGGAGGATGCCACTCGAGTGAGGGAGAATTCTT
CCTCAACTCGTTGCTGGGGTTCTTCTCAAACTCTGGAGCTGACGGAAAGATGTCCAAACT
TGATCATTTAGAGGAAGTAAAAGTCGTAACAAGGTTTCCGTAGGTGAACCTGTGGAAGGA
TCATTAACGATGGTTGCAGCAGCAGCAAAGTCCAGTTTTTGGAAGAGAAACTCTCAAGGG
AGGCCTTGGGAAAGTCTTGGTCATGACCAAATATTGTTCCCGGACCCCTCCAGGTGTGTC
TAAGATGAGGAAGTGCGGGGAAAAAGCAAAAGACCACCGAATCAAGGCTGAGGCGACGAC
CTACTGGCTGCTCCTCCTTTTGAGAGGCTCCTCCCCGATTGGGGATGGTCCGGCGTCATC
ATCATCAGCACCGGGAC
>MB6
GACTGTCGCTCTTGTTGTTCTACTAGTAGGAGGATGCCACTCGAGTGAGGGAGAATTCTT
CCTCAACTCGTTGCTGGGGTTCTTCTCAAACTCTGGAGCTGACGGAAAGATGTCCAAACT
TGATCATTTAGAGGAAGTAAAAGTCGTAACAAGGTTTCCGTAGGTGAACCTGTGGAAGGA
TCATTAACGATGGTTGCAGCAGCAGCAAAGTCCAGTTATTGCAAGAGTTAGAAAAACGGT
AGGCCTTGAGAAACTCAAAGTCATGACCAAATATTATTCCCGGCCCCCAAGAGTTGTGTC
TAGGAAGAAGAAGTCTCTGGACAATGCCAATGACGACCAACTCAATGTTGATGCACCGAC
CGACTGTCTGCTCCTCCTTTTGAGAGGCTCCTCCCACACCGCGGAATGGACGGTGTCATC
ATCATCACCACCAGGAC
>MB7
GACTGTCGCTCTTGTTGTTCTACTAGTAGGAGGATGCCACTCGAGTGAGGGAGAATTCTT
CCTCAACTCGTTGCTGGGGTTCTTCTCAAACTCTGGAGCTGACGGAAAGATGTCCAAACT
TGATCATTTAGAGGAAGTAAAAGTCGTAACAAGGTTTCCGTAGGTGAACCTGTGGAAGGA
TCATTAACGATGGTTGCAGCAGCAGCAAAGTCCACTTTTTGGAAGAAAAAAAGACAAGGT
AGGCCTTGGGAAACTCAAAGTCATGACCAGAGATTATTCCCGGCCCCCAAGAGTTGTGTC
TAGGCAGAAGAAGTCAGTGGACAATGCCAATGACGACCAACTCAATGTTGATGCACCGAC
CGACTGTCTGCTCCTCCTTTTGAGAGGCTCCTCCCAGACGGCGGATTGGACGGTGTCATC
ATCATCACCACCAGGAC
>JP
GACTGGCGCTCTTGGTGTTCTACCNNNNNNNNNNNNNNNNNNNNNNNNNNNNNNNNCCTC
CCGCAANGGGTTNCTGGGGTTCTTCTCAAAGCCTCGAGCTGACGGAAAGATGTCCAAACT
TGATCATTTAGAGGAAGTAAAAGTCGTAACAAGGTTTCCGTAGGTGAACCTGCGGAAGGA
TCATTACCGTTTGCCGATAGAGGTAGGAAACACACAACCCCCCNNNNNNCTTAAAAAGGG
AGGCCTTGGGAAGCTCGCCAAATAGAGTTCAGAGCATCCCGGCCCCGGCGCAACCGAACC
CACCAAAAAGTAAGTAAGTAAGCCAGTCGGTGANNNNNNNNNNNNNNGTAATGGCTCGGT
TTGTGACCCTCCTTCTCNNNNNNNNNNNNCCTCCCCTCCTAAAGTACAGACAGACANCCT
TGAGCAATGACTTGGTC
>JL
GACTGGCGCTCTTGGTGTTCTACCNNNNNNNNNNNNNNNNNNNNNNNNNNNNNNNNCCTC
CCGCAANGGGTTNCTGGGGTTCTTCTCAAAGCCTCGAGCTGACGGAAAGATGTCCAAACT
TGATCATTTAGAGGAAGTAAAAGTCGTAACAAGGTTTCCGTAGGTGAACCTGCGGAAGGA
TCATTACCGTTTGCCGATAAAGGTAGGAAACACACAACCCCCCNNNNNNNNTAAAAAGGG
AGGCCTTGGGAAGCTCGCCAAATCGAGTTCAGAGCATCCCGGCCCCGGCGCAACCGAACC
AACCGAAAAGTAAATAAGTAAGCCAGTCTGTGANNNNNNNNNNNNNNGTAATGGCTCGGT
TTGTGAGCCTCCTCCTCNNNNNNNNNNNNCCTCCCCCCCCAAAGTACAGACAGACAACCT
TGAACAATGACTTGATC
>PG
GACTGGCGCTCTTGGTGTTCTACCNNNNNNNNNNNNCCATCCNNNNNNNNNNNCTTCTAT
TCTCGAAGGGTCCTGGGGGTTCTTCTCAAAGCCTCGAGCTGACGGAAAGATGTCCAAACT
TGATCATTTAGAGGAAGTAAAAGTCGTAACAAGGTTTCCGTAGGTGAACCTGCGGAAGGA
TCATTAACGAATTGTGCTGCTGCTGATGCACGCACACACNNATACATCCAAAAAAATGGG
AGGCCTTGGGAATCTCATCATTATGTCCAGAGGTTGTTCCCGGCCCCCGAATGNNNNNNN
NNNGAAGAGGAGAGAAACGACNNNCAGTGTTGACTACNNNNNNNNTGATGATGCTCCTGT
AGGTCGTCTTCGTTCTCTTACAGTGGGTGCTGCTGCTGCTGAGGAATGAGCAAAGACTCT
TACCTAGCAATCAAAGC
>PD
GACTGGCGCTCTTGGTGTTCTACCNNNNNNNNNNNNCCATCCNNNNNNNNNNNCTTCTAT
TCTCGAAGGGTCCTGGGGGTTCTTCTCAAAGCCTCGAGCTGACGGAAAGATGTCCAAACT
TGATCATTTAGAGGAAGTAAAAGTCGTAACAAGGTTTCCGTAGGTGAACCTGCGGAAGGA
TCATTAACGAATTGTGCTGCTGCTGGTGCACGCACACACNNATACATCCAAAAAAATGGG
AGGCCTTGGGAATCTCATCATCATGTCCAGAGGTTGTTCCCGGCCCCCGAATGNNNNNNN
NNNGAAGAGGAGAGAAACGACCAACAGTGTTGACTACNNNNNNNNTGATGATGCTCCTGT
AGGTCGTCTTCGTTCTCTTACAGTGGGAGCTGCTGCTGCTGAGGAATGAGCAAAGACTCT
TACCTAGCAATCAAAGC
>PL
GACTGGCGCTCTTGGTGTTCTACCNNNNNNNNNNNNNNNNNNNNNNNNNNNNCCTTCNNC
CCCCGAAGGGTGCTTGGGGTTCTTCTCAAAGCCTGGAGCTGACGGAAAGATGTCCAAACT
TGATCATTTAGAGGAAGTAAAAGTCGTAACAAGGTTTCCGTAGGTGAACCTGCGGAAGGA
TCATTAACGTTGCTTGCTGCTGCTGCTGCTGCTAGTTTTNNGTTGATATAAAGAAAAGGG
AGGCGTTGGGAAGGTGGAGCATTTGATGATGATATGTTCCCGGCCTCTTACGATAAAGCT
AGTGGTGGTGGTGGTGGAAGGCGCCGACGAGGGCGGGGACGCGCACACCCCCGCTCCGGT
CCGTTGTGTTCTTGTGGTTGTGGGGGGTATCGCAGCCACAGAGGGAAGGAAGATNNNNNN
NNNNNNNNNNNNNNNNN
>PV
GACTGGCGCTCTTGTTGGTCGACTAAAAGAAGATGCCTCTCGAGAGAGGGAGAATTCTTC
CTCCGATCGCTGCNGGGGGTTCTTCTCAAACTCTGGGGCTGACGGAGAGAGGTGCAAACT
TGATCATTTTTAGGAAATAAAAGTCGCAACACGGTTTCCGCATGTGAACCTGTGGAAGGA
GCTTTAACAATGGTTCCACCACCCCCANNGTCCACTTTGTGGAAAAAACTTGAGAGAGGG
AAGCCTTGGGAAACTCAAANNNNCAATGTGAAGTAGTAGTAGTACTACTACATTGATGCC
TCAGAGACAAGAGTTGTCTTGCTCCGACGACAACCAAGAATACCAGGAAGATATACTATG
CAATTATCATTACCACTCCCACACATGCCCAACCGATACAAAGTGCAATATATTTTGTTC
TGCACTGGTACGAGGAA
